# Supplementary material for: Hypoxia Triggers TAZ Phosphorylation in Basal A Triple Negative Breast Cancer Cells
Source: Int J Mol Sci. 2022 Sep 4;23(17):10119. doi: 10.3390/ijms231710119 (PMC9456181; doi:10.3390/ijms231710119)
Supplement: Supplementary file 1 [file ijms-23-10119-s001.zip]

Archive with 6 entries (5 files):
- supplementary materials/
- supplementary materials/Qiuyu et al 2022 suppl figures.pdf
- supplementary materials/Table S1. Kinase-substrate predictions of PP2 and Dasatinib.xlsx
- supplementary materials/Table S2. Hypoxia induced DEGs in MCF7 and HCC1143.xlsx
- supplementary materials/Table S3. Published YAP TAZ target genes.xlsx
- supplementary materials/Table S4. TEAD1-4 binding genes identified by DoRothEA.xlsx
