# Supplementary material for: Hypoxia Triggers TAZ Phosphorylation in Basal A Triple Negative Breast Cancer Cells
Source: Int J Mol Sci. 2022 Sep 4;23(17):10119. doi: 10.3390/ijms231710119 (PMC9456181; doi:10.3390/ijms231710119)
Supplement: Supplementary file 1 [file ijms-23-10119-s001.zip › supplementary materials/Table S1. Kinase-substrate predictions of PP2 and Dasatinib.xlsx]

## Sheet: molecular descriptors
Table S1: List of molecular descriptors
descriptor	description
Molecular_SASA	2D approximated solvent accessible surface area
ALogP	Ghose and Crippen octanol-water partition coefficient
OtherAtom_fraction	Fraction of atoms not being F, Cl, I, Br, S, O, N, H or C
Carbon_fraction	Fraction of carbon atoms
Halogen_fraction	Fraction of halogen atoms
Heteroatom_fraction	Fraction of hetero atoms
Hydrogen_fraction	Fraction of hydrogen atoms
H_Acceptors_Fraction	Fraction of hydrogen bond acceptors
H_Donors_fraction	Fraction of hydrogen bond donors
Molecular_PolarSASA_Fraction	Fraction of molecular polar surface area
NegativeAtom_Fraction	Fraction of negatively charged atoms
Nitrogen_fraction	Fraction of nitrogen atoms
Oxygen_fraction	Fraction of oxygen atoms
Phosphorus_fraction	Fraction of phosphorus atoms
Molecular_PolarSurfaceArea_Fraction	Fraction of polar surface area
PositiveAtom_Fraction	Fraction of positively charged atoms
StereoAtom_Fraction	Fraction of stereo atoms
Sulphur_fraction	Fraction of sulphur atoms
FormalCharge	Molecular formal charge
Molecular_PolarSurfaceArea	Molecular polar surface area
Molecular_Solubility	Molecular solubility
Molecular_SurfaceArea	Molecular surface area
Molecular_Weight	Molecular weight
Num_AliphaticDoubleBonds	Number of aliphatic double bonds
Num_AliphaticRings	Number of aliphatic rings
Num_AliphaticSingleBonds	Number of aliphatic single bonds
Num_AromaticBonds	Number of aromatic bonds
Num_AromaticRings	Number of aromatic rings
Num_Atoms	Number of atoms
O_Count	Number of axygen atoms
Num_Bonds	Number of bonds
Num_BridgeBonds	Number of bridge bonds
Br_Count	Number of bromine atoms
C_Count	Number of carbon atoms
Num_Chains	Number of chains
Cl_Count	Number of chlorine atoms
Num_ChainAssemblies	Number of contiguous chains
Num_RingAssemblies	Number of contiguous ring systems
Num_DoubleBonds	Number of double bonds
Num_ExplicitBonds	Number of explicit bonds
F_Count	Number of fuorine atoms
Num_Halogens	Number of halogen atoms
H_Count	Number of hydrogen atoms
Num_H_Acceptors	Number of hydrogen bond acceptors
Num_H_Donors	Number of hydrogen bond donors
Num_HydrogenBonds	Number of hydrogen bonds
Num_Hydrogens	Number of hydrogens
I_Count	Number of iodine atoms
CMP_NUM_Ro5_Violations	Number of Lipinski rule-of-5 violations
Num_MetalAtoms	Number of metal atoms
Num_NegativeAtoms	Number of negatively charged atoms
N_Count	Number of nitrogen atoms
P_Count	Number of phosphorus atoms
Num_PiBonds	Number of pi bonds
Num_PositiveAtoms	Number of positively charged atoms
Num_RingBonds	Number of rign bonds
Num_Rings	Number of rings
Num_RotatableBonds	Number of rotatable bonds
Num_SingleBonds	Number of single bonds
Num_StereoAtoms	Number of stereo atoms
Num_StereoBonds	Number of stereo bonds
S_Count	Number of suplhur atoms
Num_TerminalRotomers	Number of terminal rotomers
Num_TripleBonds	Number of triple bonds
CMP_RO3_PASS	Passes Lipinski rule-of-3 filter
Lipinski_Pass	Passes Lipinski rule-of-5 filter

## Sheet: predicted activity of Dasatinib
Table S1: Model based only on kinase substrates (data from ChEMBL) of Dasatinib
hgnc_id	gene symbol	accession	pred_activity
19310	PIM3	Q86V86	8.90931
8986	PIM1	P11309	8.75698
6843	MAP2K3	P46734	8.51021
12440	TYK2	P29597	8.43305
12440	TYK2	P29597	8.43305
9407	PRKD1	Q15139	8.42312
6190	JAK1	P23458	8.41663
6190	JAK1	P23458	8.41663
7110	MKNK1	Q9BUB5	8.40915
1462	CAMK2D	Q13557	8.34099
6192	JAK2	O60674	8.26748
6192	JAK2	O60674	8.26748
9393	PRKCA	P17252	8.25755
8987	PIM2	Q9P1W9	8.24386
6850	MAP3K11	Q16584	8.23597
10434	RPS6KA5	O75582	8.22697
10434	RPS6KA5	O75582	8.22697
16243	MYLK2	Q9H1R3	8.17611
9385	PRKAG1	P54619	8.1665
171	ACVR1	Q04771	8.16325
16870	MELK	Q14680	8.12911
175	ACVRL1	P37023	8.05043
11298	SRMS	Q9H3Y6	8.04486
12401	TTK	P33981	8.04243
3392	EPHB1	P54762	8.02
12718	VRK1	Q99986	8.01571
3765	FLT3	P36888	7.99347
13326	HUNK	P57058	7.99239
2433	CSF1R	P07333	7.9837
10020	RIPK2	O43353	7.97907
10252	ROCK2	O75116	7.96688
18618	LRRK2	Q5S007	7.96329
10431	RPS6KA2	Q15349	7.95879
10431	RPS6KA2	Q15349	7.95879
6857	MAP3K5	Q99683	7.95837
30765	TNIK	Q9UKE5	7.95376
3689	FGFR2	P21802	7.95184
3387	EPHA3	P29320	7.94656
6875	MAPK13	O15264	7.94629
13538	MARK4	Q96L34	7.91967
14542	WNK2	Q9Y3S1	7.91427
11394	STK16	O75716	7.90453
6614	LIMK2	P53671	7.90135
3691	FGFR4	P22455	7.89798
13900	SGK2	Q9HBY8	7.89236
6849	MAP3K10	Q02779	7.88617
9376	PRKAA1	Q13131	7.88545
7746	NEK3	P51956	7.88494
9405	PKN1	Q16512	7.88348
11491	SYK	P43405	7.87982
8749	CDK16	Q00536	7.87581
17270	PASK	Q96RG2	7.87123
9410	PRKCQ	Q04759	7.8707
29259	TAOK1	Q7L7X3	7.86981
8812	PDK4	Q16654	7.86674
19679	AAK1	Q2M2I8	7.86615
6852	MAP3K13	O43283	7.85784
19296	EPHA6	Q9UF33	7.84491
6864	MAP4K2	Q12851	7.83828
29165	SIK3	Q9Y2K2	7.83025
29826	MYLK3	Q32MK0	7.81948
18592	NEK10	Q6ZWH5	7.80896
6844	MAP2K4	P45985	7.79918
6856	MAP3K4	Q9Y6R4	7.79597
29858	NLK	Q9UBE8	7.78687
14585	CAMK1G	Q96NX5	7.77821
6871	MAPK1	P28482	7.77801
6193	JAK3	P52333	7.77609
6193	JAK3	P52333	7.77609
6613	LIMK1	P53667	7.77484
11142	SIK1	P57059	7.77111
10436	RPS6KB1	P23443	7.76509
3955	FRK	P42685	7.76231
11305	SRPK1	Q96SB4	7.7549
7525	MUSK	O15146	7.75116
3688	FGFR1	P11362	7.74992
9829	RAF1	P04049	7.74581
19036	MAST3	O60307	7.73786
9402	PRKCG	P05129	7.73773
3690	FGFR3	P22607	7.73453
1014	BCR	P11274	7.73008
8927	PHKB	Q93100	7.72738
29650	PKMYT1	Q99640	7.7174
3389	EPHA5	P54756	7.71521
6861	MAP3K9	P80192	7.71201
19035	MAST2	Q6P0Q8	7.69473
11389	STK11	Q15831	7.69462
1745	CDC7	O00311	7.69229
6093	INSRR	P14616	7.68949
3395	EPHB4	P54760	7.68644
19037	MAST4	O15021	7.68637
12434	TXK	P42681	7.68158
9391	PRKAR2A	P13861	7.6799
6515	LATS2	Q9NRM7	7.6785
8592	PAK3	O75914	7.67807
10432	RPS6KA3	P51812	7.67527
10432	RPS6KA3	P51812	7.67527
10013	GRK1	Q15835	7.67394
31689	MAP3K15	Q6ZN16	7.66357
4840	HCK	P08631	7.65482
7749	NEK6	Q9HC98	7.64772
8031	NTRK1	P04629	7.64435
7199	MOS	P00540	7.64283
9416	PRKG2	Q13237	7.63469
4545	GRK6	P43250	7.63012
11411	CDKL5	O76039	7.61433
11732	TESK2	Q96S53	7.61328
18133	TAOK3	Q9H2K8	7.61259
6735	LYN	P07948	7.60803
3942	MTOR	P42345	7.60287
19661	TNNI3K	Q59H18	7.60177
19041	COQ8B	Q96D53	7.60099
10435	RPS6KA6	Q9UK32	7.59854
10435	RPS6KA6	Q9UK32	7.59854
16254	STK35	Q8TDR2	7.59464
3386	EPHA2	P29317	7.58456
1779	CDK8	P49336	7.58316
12841	YES1	P07947	7.57806
19297	TNK2	Q07912	7.57527
427	ALK	Q9UM73	7.57398
11393	AURKA	O14965	7.57128
17020	IRAK3	Q9Y616	7.57004
21027	ANKK1	Q8NFD2	7.56946
10261	ROS1	P08922	7.56772
14402	HIPK2	Q9H2X6	7.56722
10019	RIPK1	Q13546	7.56648
26249	MAP3K19	Q56UN5	7.56267
4616	GSK3A	P49840	7.56021
3391	EPHA8	P29322	7.55812
2933	DMPK	Q09013	7.54978
1469	CAMKK1	Q8N5S9	7.54722
6845	MAP2K5	Q13163	7.54703
1463	CAMK2G	Q13555	7.54093
6879	MAPK6	Q16659	7.53443
28646	NIM1K	Q8IY84	7.53183
2731	DDR2	Q16832	7.52994
8925	PHKA1	P46020	7.52841
9377	PRKAA2	P54646	7.52582
10251	ROCK1	Q13464	7.5247
3390	EPHA7	Q15375	7.52415
17848	STK38L	Q9Y2H1	7.52222
8926	PHKA2	P46019	7.51649
9414	PRKG1	Q13976	7.51469
8750	CDK17	Q00537	7.51441
19034	MAST1	Q9Y2H9	7.50621
9387	PRKAG3	Q9UGI9	7.50613
3385	EPHA1	P21709	7.50414
11451	RIOK3	O14730	7.5022
14434	CDK15	Q96Q40	7.50196
19141	TTBK2	Q6IQ55	7.49966
9379	PRKAB2	O43741	7.49908
1097	BRAF	P15056	7.49791
15473	TSSK3	Q96PN8	7.49546
3767	FLT4	P35916	7.48583
11088	SLK	Q9H2G2	7.48214
19140	TTBK1	Q5TCY1	7.47382
1133	BTK	Q06187	7.46709
16835	TAOK2	Q9UL54	7.46556
17999	PKN3	Q6P5Z2	7.46456
19007	HIPK4	Q8NE63	7.46224
14217	STK32B	Q9NY57	7.46208
3432	ERBB4	Q15303	7.45947
1737	CDC42BPA	Q5VT25	7.45536
24615	EEF2K	O00418	7.45499
10433	RPS6KA4	O75676	7.4532
10433	RPS6KA4	O75676	7.4532
392	AKT2	P31751	7.45112
8032	NTRK2	Q16620	7.44907
15576	MYO3B	Q8WXR4	7.44661
2444	CSK	P41240	7.44096
1470	CAMKK2	Q96RR4	7.43449
11405	BRSK2	Q8IWQ3	7.43397
6307	KDR	P35968	7.43275
6878	MAPK4	P31152	7.43087
6863	MAP4K1	Q92918	7.42858
6876	MAPK14	Q16539	7.4272
29829	CDC42BPG	Q6DT37	7.42331
8803	PDGFRA	P16234	7.42091
1925	CHEK1	O14757	7.41411
9381	PRKACB	P22694	7.40956
6854	MAP3K2	Q9Y2U5	7.40865
7111	MKNK2	Q9HBH9	7.40802
9378	PRKAB1	Q9Y478	7.40537
11842	TLK2	Q86UE8	7.40473
9967	RET	P07949	7.40282
6851	MAP3K12	Q12852	7.40082
17364	DBF4	Q9UBU7	7.39943
3431	ERBB3	P21860	7.39865
6897	MARK3	P27448	7.39706
14581	PINK1	Q9BXM7	7.38913
18041	BMP2K	Q9NSY1	7.38801
10257	ROR2	Q01974	7.38581
17967	IRAK4	Q9NWZ3	7.38561
18123	ACVR1C	Q8NER5	7.38406
1078	BMPR2	Q13873	7.38297
6847	MAP2K7	O14733	7.38265
7744	NEK1	Q96PY6	7.37598
21680	SIK2	Q9H0K1	7.37043
1985	CIT	O14578	7.36894
3094	DYRK3	O43781	7.36589
2730	DDR1	Q08345	7.36421
76	ABL1	P00519	7.36312
9403	PRKCH	P24723	7.35632
8811	PDK3	Q15120	7.35083
1077	BMPR1B	O00238	7.34958
1738	CDC42BPB	Q9Y5S2	7.34745
8809	PDK1	Q15118	7.34644
11772	TGFBR1	P36897	7.34292
391	AKT1	P31749	7.34006
6721	LTK	P29376	7.33784
19005	DCLK3	Q9C098	7.33141
8930	PHKG1	Q16816	7.32441
882	ATR	Q13535	7.31617
6867	MAP4K5	Q9Y4K4	7.31608
6853	MAP3K14	Q99558	7.30828
11408	STK4	Q13043	7.30746
12858	ZAP70	P43403	7.3071
4113	GAK	O14976	7.30304
17797	MAP3K20	Q9NYL2	7.29753
11403	STK24	Q9Y6E0	7.29556
11306	SRPK2	P78362	7.29461
14540	WNK1	Q9H4A3	7.28631
1459	CAMK1	Q14012	7.28277
19987	EPHA10	Q5JZY3	7.2811
24921	EIF2AK1	Q9BQI3	7.28108
1974	CHUK	O15111	7.27907
8508	OXSR1	O95747	7.27611
30598	SNRK	Q9NRH2	7.27336
7590	MYLK	Q15746	7.27231
11841	TLK1	Q9UKI8	7.26704
30410	TSSK6	Q9BXA6	7.26582
6858	MAP3K6	O95382	7.26266
6881	MAPK8	P45983	7.26002
6896	MARK1	Q9P0L2	7.25197
17031	GRK7	Q8WTQ7	7.25176
8816	PDPK1	O15530	7.24903
77	ABL2	P42684	7.2457
30045	SMG1	Q96Q15	7.2372
19682	HASPIN	Q8TF76	7.23309
2154	PLK3	Q9H4B4	7.23251
6846	MAP2K6	P52564	7.2306
1773	CDK4	P11802	7.23022
6865	MAP4K3	Q8IVH8	7.22854
9413	PRKDC	P78527	7.22819
9395	PRKCB	P05771	7.22743
5959	ELP1	O95163	7.22591
9399	PRKCD	Q05655	7.21861
24667	MAPK15	Q8TD08	7.21717
9382	PRKACG	P22612	7.2115
1464	CAMK4	Q16566	7.21134
16061	PAK6	Q9NQU5	7.21124
7029	MET	P08581	7.21099
3763	FLT1	P17948	7.20858
1775	CDK5R1	Q15078	7.20451
5465	IGF1R	P08069	7.20288
14568	STK33	Q9BYT3	7.20226
14311	NUAK1	O60285	7.19504
3092	DYRK1B	Q9Y463	7.19378
11731	TESK1	Q15569	7.18707
6524	LCK	P06239	7.18359
11397	PLK4	O00444	7.1776
9386	PRKAG2	Q9UGJ0	7.17662
10810	SGK1	O00141	7.17131
11390	AURKB	Q96GD4	7.17067
9077	PLK1	P53350	7.16979
3255	EIF2AK3	Q9NZJ5	7.16944
8591	PAK2	Q13177	7.16814
6855	MAP3K3	Q99759	7.16724
1730	CDK11A	Q9UQ88	7.16581
11399	NEK4	P51957	7.16433
17847	STK38	Q15208	7.15913
10021	RIPK3	Q9Y572	7.15745
11404	STK25	O00506	7.15621
4037	FYN	P06241	7.15613
7601	MYO3A	Q8NEV4	7.15097
8931	PHKG2	P15735	7.15089
7381	MST1R	Q04912	7.1502
18174	STK26	Q9P289	7.14895
11388	STK10	O94804	7.14783
19338	CDK19	Q9BWU1	7.14113
9441	PRKX	P51817	7.13558
12761	WEE1	P30291	7.13177
19002	DCLK2	Q8N568	7.12833
18593	NEK11	Q8NG66	7.12268
3430	ERBB2	P04626	7.11758
11719	TEC	P42680	7.10491
8033	NTRK3	Q16288	7.10488
2675	DAPK2	Q9UIK4	7.10208
9408	PRKD3	O94806	7.09655
13387	NEK8	Q86SG6	7.09461
9392	PRKAR2B	P31323	7.09337
1148	BUB1	O43683	7.09189
13480	ULK2	Q8IYT8	7.09159
16812	COQ8A	Q8NI60	7.08924
9617	PTK6	Q13882	7.08743
19341	CAMK1D	Q8IU85	7.08727
29558	NUAK2	Q9H093	7.08511
6840	MAP2K1	Q02750	7.08105
3388	EPHA4	P54764	7.08046
18999	RIOK2	Q9BVS4	7.06278
6866	MAP4K4	O95819	7.06207
6874	MAPK12	P53778	7.05861
10439	RPS6KC1	Q96S38	7.05576
4543	GRK4	P32298	7.05303
6889	MAPKAPK5	Q8IW41	7.04956
8810	PDK2	Q15119	7.04704
11395	STK17A	Q9UEE5	7.04556
14543	WNK3	Q9BYP7	7.04479
290	GRK3	P35626	7.03777
15916	PAK5	Q9P286	7.03555
11724	TEK	Q02763	7.03261
19684	WEE2	P0C1S8	7.0196
17346	PRPF4B	Q13523	7.01713
2452	CSNK1D	P48730	7.01666
174	ACVR2B	Q13705	7.01595
4915	HIPK3	Q9H422	7.01484
11809	TIE1	P35590	7.01188
1079	BMX	P51813	7.00752
1780	CDK9	P50750	7.00022
5960	IKBKB	O14920	6.99939
7027	MERTK	Q12866	6.99901
18591	NEK9	Q8TD19	6.99825
19703	ULK3	Q6PHR2	6.99739
10430	RPS6KA1	Q15418	6.99407
10430	RPS6KA1	Q15418	6.99407
1057	BLK	P51451	6.99285
6040	ILK	Q13418	6.98969
3655	FER	P16591	6.98934
2453	CSNK1E	P49674	6.98813
2700	DCLK1	O15075	6.98224
1782	CDKL2	Q92772	6.97963
6906	MATK	P42679	6.97688
1461	CAMK2B	Q13554	6.9756
12446	TYRO3	Q06418	6.97431
3332	MARK2	Q7KZI7	6.95531
11396	STK17B	O94768	6.9538
6514	LATS1	O95835	6.94549
11584	TBK1	Q9UHD2	6.9447
6342	KIT	P10721	6.94366
1460	CAMK2A	Q9UQM7	6.94284
3657	FES	P07332	6.92613
11407	STK31	Q9BXU1	6.92372
7748	NEK5	Q6P3R8	6.92335
905	AXL	P30530	6.92298
24224	CDK12	Q9NYV4	6.916
14544	WNK4	Q96J92	6.91597
6848	MAP3K1	Q13233	6.91106
1771	CDK2	P24941	6.89497
8804	PDGFRB	P09619	6.88917
2458	CSNK2A3	Q8NEV1	6.88751
16627	CHEK2	O96017	6.8842
10812	SGK3	Q96BR1	6.87572
6880	MAPK7	Q13164	6.86809
9380	PRKACA	P17612	6.85607
11283	SRC	P12931	6.85508
19006	HIPK1	Q86Z02	6.85283
18994	BRSK1	Q8TDC3	6.84794
1781	CDKL1	Q00532	6.84595
9406	PKN2	Q16513	6.83283
2674	DAPK1	P53355	6.83036
21219	CILK1	Q9UPZ9	6.82913
2454	CSNK1G1	Q9HCP0	6.82476
8751	CDK18	Q07002	6.81822
6877	MAPK3	P27361	6.8161
2455	CSNK1G2	P78368	6.81148
1722	CDK1	P06493	6.80961
3095	DYRK4	Q9NR20	6.80562
5961	IKBKG	Q9Y6K9	6.80423
496	RIPK4	P57078	6.80191
1777	CDK6	Q00534	6.80084
19699	PLK2	Q9NYY3	6.79673
16059	PAK4	O96013	6.79216
3697	FGR	P09769	6.7902
3236	EGFR	P00533	6.77847
8994	PIP5K1A	Q99755	6.77779
3093	DYRK2	Q92630	6.76824
6886	MAPK9	P45984	6.76305
6816	MAK	P20794	6.76168
6887	MAPKAPK2	P49137	6.75519
15483	CDKL3	Q8IVW4	6.75313
2457	CSNK2A1	P68400	6.7475
6842	MAP2K2	P36507	6.74203
4617	GSK3B	P49841	6.72251
13386	NEK7	Q8TDX7	6.71481
6112	IRAK1	P51617	6.70788
11940	TNK1	Q13470	6.70392
8883	CDK14	O94921	6.69813
19687	EIF2AK4	Q9P2K8	6.69687
6872	MAPK10	P53779	6.69585
17209	STK36	Q9NRP7	6.69554
17293	PRKD2	Q9BZL6	6.69481
2071	CLK3	P49761	6.68826
6873	MAPK11	Q15759	6.68491
14552	IKBKE	Q14164	6.6848
9412	PRKCZ	Q05513	6.66034
2459	CSNK2A2	P19784	6.65762
9401	PRKCE	Q02156	6.65304
21332	STK32C	Q86UX6	6.63788
2068	CLK1	P49759	6.61942
44121	SBK3	P0C264	6.61874
6091	INSR	P06213	6.60905
12558	ULK1	O75385	6.59465
3091	DYRK1A	Q13627	6.5879
9437	EIF2AK2	P19525	6.56912
6171	ITK	Q08881	6.56645
17717	STK39	Q9UEW8	6.55908
173	ACVR2A	P27037	6.5552
17565	MINK1	Q8N4C8	6.5532
1774	CDK5	Q00535	6.54859
289	GRK2	P25098	6.52608
646	ARAF	P10398	6.52502
3394	EPHB3	P54753	6.51808
172	ACVR1B	P36896	6.51507
11402	SRPK3	Q9UPE1	6.4931
6859	MAP3K7	O43318	6.49107
1772	CDK3	Q00526	6.45851
28317	STK32A	Q8WU08	6.42937
2676	DAPK3	O43293	6.38558
9612	PTK2B	Q14289	6.37861
9404	PRKCI	P41743	6.37625
13659	CLK4	Q9HAZ1	6.37547
8998	PIP4K2B	P78356	6.35765
11406	STK3	Q13188	6.34631
7745	NEK2	P51955	6.3364
11773	TGFBR2	P37173	6.32808
2069	CLK2	P49760	6.29387
393	AKT3	Q9Y243	6.26316
21420	CDK20	Q8IZL9	6.24743
1729	CDK11B	P21127	6.16743
11391	AURKC	Q9UQB9	6.15197
1076	BMPR1A	P36894	6.13887
18656	RIOK1	Q9BRS2	6.13798
17699	SBK1	Q52WX2	6.11751
2456	CSNK1G3	Q9Y6M4	6.10742
9611	PTK2	Q05397	6.09698
9390	PRKAR1B	P31321	6.09361
2451	CSNK1A1	P48729	6.0699
10437	RPS6KB2	Q9UBS0	6.06218
6860	MAP3K8	P41279	6.05146
8590	PAK1	Q13153	6.02151
4544	GRK5	P34947	6.01544

## Sheet: predicted activity of PP2
Table S1: Model based only on kinase substrates (data from ChEMBL) of PP2
hgnc_id	gene symbol	accession	pred_activity
9407	PRKD1	Q15139	7.35558
6843	MAP2K3	P46734	7.33268
11772	TGFBR1	P36897	7.32907
18123	ACVR1C	Q8NER5	7.28104
29650	PKMYT1	Q99640	7.20551
1772	CDK3	Q00526	7.17043
171	ACVR1	Q04771	7.16632
3955	FRK	P42685	7.14729
1745	CDC7	O00311	7.12432
10810	SGK1	O00141	7.08767
6875	MAPK13	O15264	7.08663
16835	TAOK2	Q9UL54	7.06956
7111	MKNK2	Q9HBH9	7.06955
6855	MAP3K3	Q99759	7.06376
7748	NEK5	Q6P3R8	7.02462
19310	PIM3	Q86V86	7.02151
18999	RIOK2	Q9BVS4	6.9614
6190	JAK1	P23458	6.96059
6190	JAK1	P23458	6.96059
18618	LRRK2	Q5S007	6.94162
1097	BRAF	P15056	6.91867
14217	STK32B	Q9NY57	6.89481
3691	FGFR4	P22455	6.89081
29826	MYLK3	Q32MK0	6.87417
6091	INSR	P06213	6.86917
6193	JAK3	P52333	6.86223
6193	JAK3	P52333	6.86223
1925	CHEK1	O14757	6.85775
14585	CAMK1G	Q96NX5	6.85029
17020	IRAK3	Q9Y616	6.85024
12440	TYK2	P29597	6.81717
12440	TYK2	P29597	6.81717
8031	NTRK1	P04629	6.81574
8986	PIM1	P11309	6.81533
1985	CIT	O14578	6.80847
1077	BMPR1B	O00238	6.7744
6863	MAP4K1	Q92918	6.74739
11411	CDKL5	O76039	6.74456
19141	TTBK2	Q6IQ55	6.73835
10436	RPS6KB1	P23443	6.73291
6614	LIMK2	P53671	6.72471
6876	MAPK14	Q16539	6.71785
11394	STK16	O75716	6.70527
6040	ILK	Q13418	6.68796
2452	CSNK1D	P48730	6.68025
17364	DBF4	Q9UBU7	6.67541
8987	PIM2	Q9P1W9	6.67238
496	RIPK4	P57078	6.65761
19679	AAK1	Q2M2I8	6.65739
3767	FLT4	P35916	6.65524
29259	TAOK1	Q7L7X3	6.65283
6896	MARK1	Q9P0L2	6.64889
9829	RAF1	P04049	6.64466
1779	CDK8	P49336	6.63185
6866	MAP4K4	O95819	6.62392
1464	CAMK4	Q16566	6.61601
3389	EPHA5	P54756	6.61046
30765	TNIK	Q9UKE5	6.60108
11491	SYK	P43405	6.58813
6171	ITK	Q08881	6.5858
7029	MET	P08581	6.58119
14568	STK33	Q9BYT3	6.57848
8751	CDK18	Q07002	6.57421
14581	PINK1	Q9BXM7	6.56676
10434	RPS6KA5	O75582	6.56553
10434	RPS6KA5	O75582	6.56553
11719	TEC	P42680	6.56223
28646	NIM1K	Q8IY84	6.55706
4617	GSK3B	P49841	6.55169
7744	NEK1	Q96PY6	6.5485
10439	RPS6KC1	Q96S38	6.54823
9377	PRKAA2	P54646	6.54335
1459	CAMK1	Q14012	6.5414
2730	DDR1	Q08345	6.53397
11389	STK11	Q15831	6.53375
6865	MAP4K3	Q8IVH8	6.53276
1780	CDK9	P50750	6.53091
1777	CDK6	Q00534	6.5236
4113	GAK	O14976	6.52325
18133	TAOK3	Q9H2K8	6.51175
10020	RIPK2	O43353	6.51119
6851	MAP3K12	Q12852	6.50121
9381	PRKACB	P22694	6.48832
19297	TNK2	Q07912	6.48395
2453	CSNK1E	P49674	6.48048
6515	LATS2	Q9NRM7	6.47612
14402	HIPK2	Q9H2X6	6.47566
8809	PDK1	Q15118	6.47414
12434	TXK	P42681	6.46858
2933	DMPK	Q09013	6.46275
3092	DYRK1B	Q9Y463	6.46145
6852	MAP3K13	O43283	6.46118
17717	STK39	Q9UEW8	6.45742
17967	IRAK4	Q9NWZ3	6.45558
174	ACVR2B	Q13705	6.45519
3942	MTOR	P42345	6.45305
10252	ROCK2	O75116	6.44806
8810	PDK2	Q15119	6.44515
7601	MYO3A	Q8NEV4	6.44475
8927	PHKB	Q93100	6.44317
8749	CDK16	Q00536	6.44194
175	ACVRL1	P37023	6.44013
2675	DAPK2	Q9UIK4	6.43786
6850	MAP3K11	Q16584	6.43406
6093	INSRR	P14616	6.43155
16061	PAK6	Q9NQU5	6.42791
6874	MAPK12	P53778	6.42375
13900	SGK2	Q9HBY8	6.42217
10261	ROS1	P08922	6.42159
3332	MARK2	Q7KZI7	6.42123
3765	FLT3	P36888	6.41752
392	AKT2	P31751	6.41581
9402	PRKCG	P05129	6.41406
9378	PRKAB1	Q9Y478	6.40387
26249	MAP3K19	Q56UN5	6.4015
391	AKT1	P31749	6.40095
3431	ERBB3	P21860	6.38338
6342	KIT	P10721	6.38144
6857	MAP3K5	Q99683	6.36157
6524	LCK	P06239	6.35945
21680	SIK2	Q9H0K1	6.35598
7199	MOS	P00540	6.3497
10251	ROCK1	Q13464	6.33467
1738	CDC42BPB	Q9Y5S2	6.33347
14311	NUAK1	O60285	6.32813
11405	BRSK2	Q8IWQ3	6.32439
12401	TTK	P33981	6.32168
6192	JAK2	O60674	6.32079
6192	JAK2	O60674	6.32079
18591	NEK9	Q8TD19	6.30953
6854	MAP3K2	Q9Y2U5	6.30808
4915	HIPK3	Q9H422	6.30149
31689	MAP3K15	Q6ZN16	6.29883
19007	HIPK4	Q8NE63	6.29747
11406	STK3	Q13188	6.29622
9391	PRKAR2A	P13861	6.29507
14968	TSSK1B	Q9BXA7	6.29391
6886	MAPK9	P45984	6.2902
11401	TSSK2	Q96PF2	6.28704
9617	PTK6	Q13882	6.28179
6858	MAP3K6	O95382	6.28095
4616	GSK3A	P49840	6.27598
172	ACVR1B	P36896	6.27565
8750	CDK17	Q00537	6.27343
8032	NTRK2	Q16620	6.27314
8930	PHKG1	Q16816	6.26979
13326	HUNK	P57058	6.26875
9967	RET	P07949	6.2686
2071	CLK3	P49761	6.26633
5465	IGF1R	P08069	6.26028
6849	MAP3K10	Q02779	6.26003
15483	CDKL3	Q8IVW4	6.24861
16870	MELK	Q14680	6.24683
1078	BMPR2	Q13873	6.24667
19035	MAST2	Q6P0Q8	6.24355
14540	WNK1	Q9H4A3	6.24291
6816	MAK	P20794	6.24289
12446	TYRO3	Q06418	6.2403
7381	MST1R	Q04912	6.22568
3386	EPHA2	P29317	6.22036
3689	FGFR2	P21802	6.22021
9380	PRKACA	P17612	6.21904
16254	STK35	Q8TDR2	6.21874
18656	RIOK1	Q9BRS2	6.21785
1014	BCR	P11274	6.21709
3430	ERBB2	P04626	6.2168
11809	TIE1	P35590	6.21231
9379	PRKAB2	O43741	6.2088
18592	NEK10	Q6ZWH5	6.20871
24667	MAPK15	Q8TD08	6.20556
11584	TBK1	Q9UHD2	6.20294
2455	CSNK1G2	P78368	6.18815
3255	EIF2AK3	Q9NZJ5	6.18723
6307	KDR	P35968	6.1872
19041	COQ8B	Q96D53	6.183
29829	CDC42BPG	Q6DT37	6.17891
5960	IKBKB	O14920	6.17109
1461	CAMK2B	Q13554	6.16666
7525	MUSK	O15146	6.16547
1771	CDK2	P24941	6.16234
11142	SIK1	P57059	6.16103
13538	MARK4	Q96L34	6.15846
173	ACVR2A	P27037	6.1573
1782	CDKL2	Q92772	6.15592
1148	BUB1	O43683	6.1551
882	ATR	Q13535	6.15488
24615	EEF2K	O00418	6.15292
3657	FES	P07332	6.15071
5959	ELP1	O95163	6.14881
11841	TLK1	Q9UKI8	6.14522
6613	LIMK1	P53667	6.143
6721	LTK	P29376	6.14268
2460	CSNK2B	P67870	6.14247
2674	DAPK1	P53355	6.1424
10019	RIPK1	Q13546	6.12929
393	AKT3	Q9Y243	6.12767
76	ABL1	P00519	6.12688
6847	MAP2K7	O14733	6.12416
18041	BMP2K	Q9NSY1	6.12339
3655	FER	P16591	6.12168
29858	NLK	Q9UBE8	6.12054
13480	ULK2	Q8IYT8	6.11837
11390	AURKB	Q96GD4	6.11493
19296	EPHA6	Q9UF33	6.11449
8926	PHKA2	P46019	6.11166
9382	PRKACG	P22612	6.1081
6848	MAP3K1	Q13233	6.10567
11399	NEK4	P51957	6.10058
12718	VRK1	Q99986	6.09442
8883	CDK14	O94921	6.08621
8592	PAK3	O75914	6.08472
10431	RPS6KA2	Q15349	6.08326
10431	RPS6KA2	Q15349	6.08326
6880	MAPK7	Q13164	6.08294
5961	IKBKG	Q9Y6K9	6.08255
11404	STK25	O00506	6.08085
17999	PKN3	Q6P5Z2	6.07712
11396	STK17B	O94768	6.07581
14542	WNK2	Q9Y3S1	6.07567
20289	CSNK1A1L	Q8N752	6.07436
6860	MAP3K8	P41279	6.07014
3093	DYRK2	Q92630	6.06525
3091	DYRK1A	Q13627	6.06132
11451	RIOK3	O14730	6.06116
19684	WEE2	P0C1S8	6.05782
2676	DAPK3	O43293	6.05749
8811	PDK3	Q15120	6.05452
1778	CDK7	P50613	6.05343
9414	PRKG1	Q13976	6.04683
6897	MARK3	P27448	6.04629
3385	EPHA1	P21709	6.04625
18994	BRSK1	Q8TDC3	6.03858
6859	MAP3K7	O43318	6.03782
9410	PRKCQ	Q04759	6.03575
1737	CDC42BPA	Q5VT25	6.03505
28317	STK32A	Q8WU08	6.03501
13386	NEK7	Q8TDX7	6.03375
1462	CAMK2D	Q13557	6.03301
11724	TEK	Q02763	6.0328
6906	MATK	P42679	6.02949
11403	STK24	Q9Y6E0	6.02737
17847	STK38	Q15208	6.02699
19682	HASPIN	Q8TF76	6.02654
6856	MAP3K4	Q9Y6R4	6.01721
9405	PKN1	Q16512	6.01626
19005	DCLK3	Q9C098	6.01029
9441	PRKX	P51817	6.01007
30410	TSSK6	Q9BXA6	6.00666
15576	MYO3B	Q8WXR4	6.00098
19699	PLK2	Q9NYY3	6.00075
