# Supplementary material for: Hypoxia Triggers TAZ Phosphorylation in Basal A Triple Negative Breast Cancer Cells
Source: Int J Mol Sci. 2022 Sep 4;23(17):10119. doi: 10.3390/ijms231710119 (PMC9456181; doi:10.3390/ijms231710119)
Supplement: Supplementary file 1 [file ijms-23-10119-s001.zip › supplementary materials/Table S2. Hypoxia induced DEGs in MCF7 and HCC1143.xlsx]

## Sheet: MCF-7
Table S2: Hypoxia induced DEGs in MCF7
baseMean	log2FoldChange	lfcSE	stat	pvalue	padj	Probe_ID	GeneSymbol	ProbeNr	Entrez_ID
147.815	-1.18087	0.451307	-2.61655	0.00888242	0.0499157	CHCHD10_21375	CHCHD10	21375	400916
31.0207	-1.71701	0.655588	-2.61904	0.00881779	0.0496333	POLDIP2_5246	POLDIP2	5246	26073
6.19652	-3.98351	1.52076	-2.61943	0.0088078	0.0495973	BCL2L15_87964	BCL2L15	87964	440603
26.0011	1.48183	0.565319	2.62123	0.00876144	0.0494168	ANXA2_93125	ANXA2	93125	302
40.6687	1.29407	0.49343	2.6226	0.00872609	0.0492577	RAD50_91732	RAD50	91732	10111
24.3172	1.57167	0.599152	2.62316	0.00871181	0.0491972	SDK1_23081	SDK1	23081	221935
111.71	1.06551	0.406145	2.62347	0.0087038	0.049172	MFSD1_92612	MFSD1	92612	64747
57.6867	1.10178	0.419916	2.62382	0.0086949	0.049162	RPL13_92993	RPL13	92993	6137
31.1636	-1.4385	0.548168	-2.6242	0.00868525	0.0491275	C20orf204_88737	C20orf204	88737	284739
21.2081	1.72492	0.657012	2.6254	0.00865464	0.0489744	CRAT_11181	CRAT	11181	1384
20.1407	-2.3013	0.876382	-2.62591	0.00864178	0.0489301	OPLAH_15677	OPLAH	15677	26873
16.4677	-1.96729	0.749189	-2.6259	0.00864212	0.0489301	TRIM3_19838	TRIM3	19838	10612
37.2281	-1.53937	0.586236	-2.62585	0.00864327	0.0489301	SEMA6B_20194	SEMA6B	20194	10501
79.1168	-1.36676	0.520379	-2.62648	0.0086274	0.0489004	HIST3H3_20467	HIST3H3	20467	8290
47.2354	1.31989	0.502493	2.62669	0.00862189	0.0488892	RNF227_89203	RNF227	89203	284023
25.1397	-1.76406	0.67154	-2.62689	0.00861701	0.0488816	FAM118A_15478	FAM118A	15478	55007
45.6093	-1.52706	0.581008	-2.62829	0.00858141	0.0487254	DGKH_10635	DGKH	10635	160851
42.9961	-1.49855	0.569865	-2.62965	0.00854723	0.0485855	ABCB9_91340	ABCB9	91340	23457
4.52208	-4.48116	1.70242	-2.63223	0.0084826	0.0483176	TMEM37_24886	TMEM37	24886	140738
269.045	-1.0051	0.381806	-2.63247	0.00847658	0.0483032	ATP5F1C_537	ATP5F1C	537	509
51.9223	-1.38206	0.524499	-2.63502	0.00841331	0.0479976	GNS_2725	GNS	2725	2799
11.8832	2.22558	0.844653	2.63491	0.008416	0.0479976	GLIPR2_21659	GLIPR2	21659	152007
25.9247	1.64359	0.623497	2.63609	0.00838668	0.0478812	F3_21670	F3	21670	1272
138.493	-1.04352	0.395773	-2.63666	0.00837272	0.0478298	ACBD7_26590	ACBD7	26590	414149
248.744	-1.37955	0.522837	-2.63859	0.00832523	0.0476176	TWSG1_11520	TWSG1	11520	57045
33.901	-1.40477	0.532201	-2.63954	0.00830192	0.0475039	POLR2J3_25233	POLR2J3	25233	246721
89.4322	-1.21291	0.459451	-2.63991	0.00829289	0.0474719	C5orf24_24924	C5orf24	24924	134553
31.816	-1.71878	0.650826	-2.64092	0.0082682	0.0473502	HIST1H2BB_93272	HIST1H2BB	93272	3018
8.19887	-3.32762	1.25915	-2.64275	0.00822361	0.0471144	BOLA2_23548	BOLA2	23548	552900
63.0615	-1.19495	0.451816	-2.64478	0.00817435	0.046871	HSD17B14_14107	HSD17B14	14107	51171
227.784	1.02378	0.387051	2.64508	0.00816726	0.0468541	RIOX2_12112	RIOX2	12112	84864
17.4231	-2.12361	0.802863	-2.64505	0.008168	0.0468541	PGAP2_15285	PGAP2	15285	27315
20.2089	-2.80556	1.06029	-2.64604	0.00814401	0.0467553	SPDYA_15848	SPDYA	15848	245711
320.959	1.08805	0.411123	2.64654	0.00813209	0.0467062	POLR1D_27698	POLR1D	27698	51082
40.1476	-1.36167	0.514407	-2.64706	0.00811939	0.0466527	CTXN1_25660	CTXN1	25660	404217
124.529	1.18663	0.448081	2.64825	0.00809093	0.0465464	ADIRF_16033	ADIRF	16033	10974
30.1559	-1.51902	0.573624	-2.64812	0.00809415	0.0465464	SLC49A4_23281	SLC49A4	23281	84925
744.314	-1.1905	0.449426	-2.64893	0.00807475	0.0464736	GXYLT1_88908	GXYLT1	88908	283464
114.744	-1.23063	0.464521	-2.64925	0.00806716	0.0464492	CENPL_15214	CENPL	15214	91687
50.2071	-1.28494	0.484785	-2.65054	0.00803628	0.046302	SGCG_23574	SGCG	23574	6445
26.3281	-1.86202	0.702527	-2.65046	0.00803823	0.046302	DDX58_23714	DDX58	23714	23586
63.2958	-1.19008	0.44871	-2.65222	0.00799644	0.0461209	DUS4L_22105	DUS4L	22105	11062
76.3032	1.17851	0.444352	2.65221	0.00799678	0.0461209	ADPRHL2_89140	ADPRHL2	89140	54936
117.454	-1.39299	0.524714	-2.65475	0.00793663	0.0458731	SOCS5_17907	SOCS5	17907	9655
18.2756	1.82509	0.687517	2.65462	0.00793986	0.0458731	COL28A1_18711	COL28A1	18711	340267
4.20349	-5.39927	2.03405	-2.65445	0.00794386	0.0458731	C5AR2_25408	C5AR2	25408	27202
30.4715	-1.74351	0.6568	-2.65456	0.00794125	0.0458731	TCEANC_26702	TCEANC	26702	170082
13.0105	2.26337	0.852389	2.65532	0.0079233	0.0458459	MTFR1L_18718	MTFR1L	18718	56181
26.3723	-2.14139	0.806134	-2.65637	0.00789871	0.0457271	CEP295_18465	CEP295	18465	85459
20.5448	-1.74874	0.658087	-2.65731	0.00787676	0.0456574	MACF1_3927	MACF1	3927	23499
32.3027	-1.74897	0.658162	-2.65735	0.00787579	0.0456574	GDF1_10946	GDF1	10946	2657
16.9069	2.05709	0.774022	2.65767	0.00786835	0.045653	IGKV3D-15_90789	IGKV3D-15	90789	28875
825.502	-1.21573	0.457396	-2.65794	0.00786199	0.0456485	UBE2E3_93026	UBE2E3	93026	10477
10.9133	-2.77242	1.04301	-2.65809	0.00785857	0.0456478	SRRM2_6766	SRRM2	6766	23524
3.89766	-5.29034	1.9894	-2.65926	0.00783126	0.0455274	CSF2RA_18592	CSF2RA	18592	1438
13481.2	-1.13422	0.426338	-2.66039	0.00780511	0.0453945	HIST1H1B_14547	HIST1H1B	14547	3009
6.99962	-3.69301	1.38779	-2.66108	0.00778906	0.0453203	MRPS36_4304	MRPS36	4304	92259
56.32	-1.2046	0.452611	-2.66145	0.00778039	0.0452889	ARL13B_26850	ARL13B	26850	200894
32.4614	1.69853	0.63778	2.6632	0.00774014	0.0450926	MOSPD3_23868	MOSPD3	23868	64598
16.0078	-1.99433	0.748244	-2.66534	0.00769097	0.044844	SP6_16536	SP6	16536	80320
24.5457	1.69548	0.636067	2.66556	0.00768596	0.0448337	MOSPD3_27524	MOSPD3	27524	64598
26.4728	1.55745	0.583908	2.66728	0.00764675	0.0446246	DSE_15124	DSE	15124	29940
29.1183	-1.54989	0.580979	-2.66772	0.00763677	0.0446032	SFXN2_20131	SFXN2	20131	118980
1311.27	1.03323	0.387105	2.66911	0.00760526	0.0444756	MRPL33_27530	MRPL33	27530	9553
107.026	-1.00614	0.376898	-2.66952	0.00759587	0.0444395	BASP1_25661	BASP1	25661	10409
3.43618	-5.10878	1.91342	-2.66997	0.00758572	0.044399	LINGO1_18522	LINGO1	18522	84894
75.0908	-1.05108	0.392951	-2.67484	0.00747644	0.0439456	POLR3G_25628	POLR3G	25628	10622
181.097	-1.03938	0.388488	-2.67545	0.007463	0.0438852	EIF2B3_20384	EIF2B3	20384	8891
46.3853	1.37288	0.513093	2.6757	0.00745742	0.0438711	CBLB_28242	CBLB	28242	868
60.2022	-1.46524	0.547047	-2.67845	0.00739641	0.0435679	SETD1B_6264	SETD1B	6264	23067
190.118	-1.13388	0.423305	-2.67864	0.00739229	0.0435622	NUP98_27615	NUP98	27615	4928
10.946	-3.46299	1.29263	-2.67903	0.00738358	0.0435294	GPR78_33806	GPR78	33806	27201
71.8989	-1.11963	0.41762	-2.68099	0.00734052	0.0433125	PSMD2_5528	PSMD2	5528	5708
3.44318	-5.11149	1.90627	-2.68141	0.00733123	0.0432933	PDLIM7_11306	PDLIM7	11306	9260
74.6367	1.03874	0.387162	2.68295	0.0072975	0.0431508	TINF2_7113	TINF2	7113	26277
23.6174	-1.81884	0.677817	-2.68338	0.00728818	0.0431327	UFSP1_19240	UFSP1	19240	402682
82.8651	-1.19147	0.443954	-2.68377	0.00727968	0.0431008	NECTIN2_12888	NECTIN2	12888	5819
234.084	1.01872	0.379341	2.68549	0.00724234	0.0429165	ELK3_2121	ELK3	2121	2004
4.67766	-4.52928	1.68596	-2.68647	0.00722113	0.0428276	FAM222A_16337	FAM222A	16337	84915
10.6474	-2.69564	1.00335	-2.68664	0.00721756	0.0428248	PHF21B_88524	PHF21B	88524	112885
87.7529	1.00475	0.373945	2.6869	0.00721194	0.0428099	CHST14_15521	CHST14	15521	113189
11.2814	-2.79321	1.0386	-2.68941	0.00715793	0.0425075	TCIRG1_26389	TCIRG1	26389	10312
35.5882	1.51581	0.563542	2.6898	0.00714955	0.042476	CCDC153_17842	CCDC153	17842	283152
1044.13	1.00376	0.3731	2.69032	0.00713836	0.0424297	TRAPPC5_12918	TRAPPC5	12918	126003
90.9476	-1.62674	0.604476	-2.69116	0.00712048	0.042358	PIGN_91729	PIGN	91729	23556
19.9963	-2.06865	0.768535	-2.69168	0.0071094	0.0423285	CSTL1_17267	CSTL1	17267	128817
89.9297	-1.07229	0.398087	-2.6936	0.00706847	0.0421212	MRI1_15045	MRI1	15045	84245
79.2085	-1.12868	0.41895	-2.69407	0.00705855	0.0420984	CCNF_1076	CCNF	1076	899
10.6417	2.45815	0.912383	2.69421	0.00705564	0.0420984	CTAGE6_23167	CTAGE6	23167	340307
3.73871	-5.23044	1.94052	-2.69538	0.00703092	0.0419698	KLHL9_3643	KLHL9	3643	55958
148.424	-1.27844	0.474048	-2.69685	0.00699985	0.0418205	CACUL1_18529	CACUL1	18529	143384
27.7435	-1.79402	0.665031	-2.69764	0.00698327	0.0417575	ASPM_487	ASPM	487	259266
48.1402	-1.62581	0.602539	-2.69827	0.00697005	0.0416966	TAF9_93268	TAF9	93268	6880
119.46	-1.0464	0.387763	-2.69855	0.00696429	0.0416801	DDX39A_15753	DDX39A	15753	10212
13.7479	-3.24615	1.20263	-2.69922	0.0069503	0.0416144	OR10T2_14960	OR10T2	14960	128360
90.2725	-1.01863	0.377352	-2.69942	0.00694611	0.0416074	CASP8_26967	CASP8	26967	841
267.589	1.01176	0.37476	2.69974	0.00693928	0.0415845	UFC1_88793	UFC1	88793	51506
50.4842	-1.35227	0.500826	-2.70007	0.0069325	0.04158	SAE1_21526	SAE1	21526	10055
3.26592	5.3099	1.96527	2.70187	0.006895	0.041373	CCDC65_25023	CCDC65	25023	85478
3.59221	-5.17266	1.91437	-2.70202	0.00689191	0.0413724	ELOVL2_16117	ELOVL2	16117	54898
33.51	-1.57918	0.584209	-2.70311	0.00686935	0.0412729	DOK7_89857	DOK7	89857	285489
12.9017	2.50009	0.924793	2.70341	0.00686323	0.041259	SPRR1B_28392	SPRR1B	28392	6699
231.283	1.03327	0.382142	2.70388	0.00685343	0.041231	ATXN7L3B_21077	ATXN7L3B	21077	552889
536.676	-1.37328	0.507669	-2.70507	0.00682894	0.0411374	ZNF674_13487	ZNF674	13487	641339
29.7968	1.50968	0.557991	2.70556	0.00681903	0.0410957	PPP1R1C_27712	PPP1R1C	27712	151242
10.6224	-2.61547	0.966153	-2.70709	0.00678754	0.0409416	OXER1_88723	OXER1	88723	165140
43.6531	-1.74572	0.644123	-2.71023	0.00672362	0.0405915	TLK1_93197	TLK1	93197	9874
66.5408	1.11637	0.411486	2.71301	0.00666747	0.0403054	DCAF6_1773	DCAF6	1773	55827
8.3458	-3.53173	1.30001	-2.71669	0.00659387	0.0399183	LRR1_14252	LRR1	14252	122769
36.1493	-2.10269	0.774049	-2.71648	0.00659805	0.0399183	LMX1B_21773	LMX1B	21773	4010
193.834	-1.32508	0.487792	-2.71648	0.00659807	0.0399183	ZNF616_28128	ZNF616	28128	90317
29.9973	-1.89347	0.696508	-2.71852	0.00655751	0.0397974	PITPNM1_13886	PITPNM1	13886	9600
860.844	-1.01297	0.371544	-2.72639	0.00640319	0.0389807	POC1B_27694	POC1B	27694	282809
1538.08	1.01802	0.373222	2.72765	0.00637869	0.0388487	TOMM7_93170	TOMM7	93170	54543
401.227	-1.07697	0.394631	-2.72906	0.00635159	0.0387349	IARS_90192	IARS	90192	3376
56.2455	-2.21714	0.811814	-2.7311	0.00631237	0.0385297	FOXD4L5_21980	FOXD4L5	21980	653427
176.843	-2.60624	0.95364	-2.73294	0.0062771	0.0383314	UCHL5_28035	UCHL5	28035	51377
118.381	-1.02881	0.376416	-2.73316	0.00627299	0.0383232	SEPTIN11_22345	SEPTIN11	22345	55752
22.7147	-1.81863	0.66536	-2.73331	0.00627021	0.0383232	HNRNPUL1_90382	HNRNPUL1	90382	11100
38.8684	-1.46031	0.534133	-2.73397	0.00625749	0.0382963	HSF2_15018	HSF2	15018	3298
310.709	-1.01727	0.371986	-2.73469	0.00624396	0.0382486	LSM8_15120	LSM8	15120	51691
79.2842	-1.03086	0.376938	-2.73482	0.00624149	0.0382486	ZSCAN32_19253	ZSCAN32	19253	54925
69.1837	-1.48775	0.54403	-2.73468	0.00624417	0.0382486	UBE2F_93300	UBE2F	93300	140739
135.13	-1.04475	0.38193	-2.73545	0.00622948	0.0382095	RNF166_27797	RNF166	27797	115992
18.2797	1.971	0.72049	2.73564	0.006226	0.0382051	C19orf12_15143	C19orf12	15143	83636
79.815	-1.27169	0.464633	-2.73698	0.00620057	0.038066	PGGHG_19617	PGGHG	19617	80162
333.37	1.0144	0.370553	2.73754	0.00618997	0.0380347	HBEGF_15347	HBEGF	15347	1839
66.8833	-1.18033	0.430866	-2.73943	0.00615462	0.0378681	SACS_22437	SACS	22437	26278
75.6654	-1.64058	0.598554	-2.74091	0.00612699	0.0377149	LYSMD2_14800	LYSMD2	14800	256586
13.4986	-2.83448	1.03387	-2.74163	0.00611353	0.0376488	DTX3L_23240	DTX3L	23240	151636
69.2791	1.16966	0.426576	2.74198	0.00610703	0.0376255	TARS_6950	TARS	6950	6897
33.0459	1.56419	0.570143	2.7435	0.00607879	0.0374682	DNAJC12_24724	DNAJC12	24724	56521
5.76169	4.18915	1.52679	2.74376	0.00607403	0.0374556	CDA_1155	CDA	1155	978
88.7539	1.03626	0.377636	2.74406	0.00606841	0.0374544	LPIN2_14715	LPIN2	14715	9663
7.29475	-3.75448	1.36783	-2.74484	0.00605403	0.0373823	BORCS5_14057	BORCS5	14057	118426
134.332	-1.73382	0.631597	-2.74514	0.00604859	0.0373654	ANO6_20182	ANO6	20182	196527
45.3266	-1.58809	0.578435	-2.7455	0.00604194	0.0373411	LINS1_22733	LINS1	22733	55180
3.58637	-5.17047	1.88249	-2.74662	0.00602132	0.0372498	SLC25A22_20141	SLC25A22	20141	79751
73.3298	-1.21362	0.441454	-2.74914	0.00597516	0.0370141	PKMYT1_5163	PKMYT1	5163	9088
10.0962	2.69545	0.980512	2.74902	0.00597731	0.0370141	SH3GL3_22157	SH3GL3	22157	6457
24.5053	-2.00085	0.727688	-2.74959	0.0059669	0.0370098	PROSER3_20755	PROSER3	20755	148137
10.421	2.7595	1.00341	2.75011	0.00595758	0.0369686	IGFBP6_26498	IGFBP6	26498	3489
49.7414	1.39668	0.507521	2.75197	0.00592374	0.0367916	MST1_24152	MST1	24152	4485
56.0671	-1.48879	0.540525	-2.75434	0.00588105	0.0365758	SCLT1_13294	SCLT1	13294	132320
3.74221	-5.23168	1.89877	-2.7553	0.00586388	0.0365019	SLC5A8_21789	SLC5A8	21789	160728
3.74454	-5.23251	1.89861	-2.75597	0.00585182	0.0364597	METTL4_91216	METTL4	91216	64863
34.485	-1.66932	0.605504	-2.75691	0.00583502	0.0363715	ZNF253_11613	ZNF253	11613	56242
37.7901	-1.57472	0.571162	-2.75704	0.00583274	0.0363715	LY6G5C_25107	LY6G5C	25107	80741
119.526	1.19041	0.431736	2.75725	0.00582894	0.0363664	ATP6V1E2_11796	ATP6V1E2	11796	90423
3.70446	-5.21811	1.89103	-2.7594	0.00579071	0.0361932	ACTG2_28389	ACTG2	28389	72
171.384	-1.02236	0.370223	-2.76148	0.00575399	0.0359963	ADRM1_20859	ADRM1	20859	11047
9.4515	-2.71562	0.983008	-2.76256	0.00573503	0.0359102	CA12_907	CA12	907	771
30.8744	1.85951	0.673014	2.76296	0.00572794	0.0358984	SLC1A4_6371	SLC1A4	6371	6509
26.3426	-2.46939	0.893508	-2.7637	0.00571502	0.03585	DTD2_18958	DTD2	18958	112487
52.2554	-1.28404	0.464592	-2.7638	0.00571332	0.03585	CDC42EP2_26375	CDC42EP2	26375	10435
95.9751	-1.10147	0.398363	-2.765	0.00569233	0.0357401	MYB_4387	MYB	4387	4602
18.4363	-2.2853	0.825277	-2.76913	0.00562055	0.0353825	CORO1A_1507	CORO1A	1507	11151
21.35	-2.35555	0.850386	-2.76998	0.00560597	0.0353102	ZNF433_23621	ZNF433	23621	163059
158.192	1.09415	0.394443	2.77391	0.00553866	0.0349424	QPRT_11658	QPRT	11658	23475
14.8991	-2.96553	1.06897	-2.7742	0.00553382	0.0349424	NPHP3_15381	NPHP3	15381	27031
117.071	-1.00053	0.360724	-2.77369	0.00554251	0.0349424	CCDC74B_20844	CCDC74B	20844	91409
7.41158	-3.24189	1.1688	-2.7737	0.00554229	0.0349424	PSEN2_23493	PSEN2	23493	5664
33.1814	-1.63616	0.589711	-2.77451	0.00552843	0.0349424	IGHE_89463	IGHE	89463	3497
5791.06	1.11572	0.402222	2.7739	0.00553891	0.0349424	TMSB4X_93223	TMSB4X	93223	7114
70.6241	-1.23917	0.446425	-2.77575	0.00550739	0.0349025	ACAD8_17448	ACAD8	17448	27034
46.1859	-1.36094	0.489747	-2.77885	0.0054551	0.0346124	CANX_21472	CANX	21472	821
59.0478	1.25032	0.449924	2.77896	0.00545338	0.0346124	IP6K2_28897	IP6K2	28897	51447
87.763	-1.0345	0.371776	-2.78259	0.00539269	0.0342794	FASTKD3_2352	FASTKD3	2352	79072
29.059	1.53708	0.552306	2.78302	0.00538555	0.0342501	ATP8B3_89177	ATP8B3	89177	148229
23.19	-1.8417	0.661621	-2.78362	0.00537555	0.0342274	UPK3B_12812	UPK3B	12812	105375355
3.4009	5.37619	1.93112	2.78397	0.00536977	0.0342274	CDK14_19734	CDK14	19734	5218
11.1957	2.54226	0.913058	2.78433	0.00536383	0.0342062	SMIM22_21196	SMIM22	21196	440335
47.0775	-1.46421	0.525522	-2.7862	0.00533302	0.0340569	CRISP3_20727	CRISP3	20727	10321
36.5992	1.44194	0.517472	2.78651	0.00532794	0.0340401	LARP6_19123	LARP6	19123	55323
28.5619	-1.66414	0.596969	-2.78764	0.00530935	0.0339528	ABHD13_24975	ABHD13	24975	84945
771.71	-1.08013	0.387443	-2.78784	0.00530612	0.0339479	ORC2_89965	ORC2	89965	4999
111.935	1.25473	0.449974	2.78846	0.00529588	0.0338981	PCDHGA6_89038	PCDHGA6	89038	56109
85.6249	1.13127	0.405199	2.79188	0.00524024	0.0335886	DOLPP1_1937	DOLPP1	1937	57171
3.31035	5.32719	1.90534	2.79593	0.00517503	0.0332323	SBF2_23241	SBF2	23241	81846
3.74299	-5.23193	1.871	-2.79633	0.0051686	0.0332118	PDE6A_28538	PDE6A	28538	5145
642.355	1.1094	0.39663	2.79706	0.005157	0.0331628	NDUFA11_25552	NDUFA11	25552	126328
65.4377	-1.31443	0.469797	-2.79788	0.00514394	0.0331083	POLD1_15953	POLD1	15953	5424
33.3621	1.54344	0.551675	2.79774	0.00514613	0.0331083	TP53TG3C_33882	TP53TG3C	33882	653550
1157.12	-1.20584	0.430449	-2.80134	0.00508909	0.032833	RELL1_25507	RELL1	25507	768211
40.2219	-1.44017	0.513745	-2.80328	0.00505859	0.0326515	SPPL3_15701	SPPL3	15701	121665
77.8555	1.06508	0.379723	2.8049	0.00503322	0.032503	CYP51A1_92318	CYP51A1	92318	1595
635.596	1.19814	0.427071	2.80549	0.00502402	0.0324705	RPL12_5915	RPL12	5915	6136
2030.44	-1.075	0.383028	-2.80659	0.00500692	0.0323786	IPO11_18567	IPO11	18567	51194
37.9404	-1.68852	0.601161	-2.80877	0.0049731	0.0322051	MOCS2_16645	MOCS2	16645	4338
28.1983	1.68857	0.600582	2.81155	0.00493031	0.0320181	PIM1_18204	PIM1	18204	5292
76.6901	-1.45183	0.516003	-2.81361	0.00489884	0.0318436	CGREF1_27011	CGREF1	27011	10669
19.673	-1.95624	0.69493	-2.81502	0.00487749	0.0317496	MAP4K2_20358	MAP4K2	20358	5871
53.1309	-1.30571	0.463772	-2.81541	0.00487152	0.0317258	CFAP206_24289	CFAP206	24289	154313
5.34888	-4.74372	1.68351	-2.81776	0.00483605	0.0315572	NEURL1_22737	NEURL1	22737	9148
334.789	1.07737	0.382128	2.8194	0.0048114	0.0314231	FAM25C_33953	FAM25C	33953	644054
184.095	-1.29132	0.457914	-2.82	0.00480236	0.0313789	NDUFAF8_33692	NDUFAF8	33692	284184
315.072	-1.48689	0.526772	-2.82264	0.00476296	0.0311657	ASH1L_14485	ASH1L	14485	55870
74.101	1.10369	0.390771	2.82439	0.00473708	0.031015	TTC30B_89376	TTC30B	89376	92104
35.1519	-1.98169	0.701593	-2.82456	0.00473462	0.031015	PPT2_91075	PPT2	91075	9374
38.3137	1.53975	0.54497	2.82538	0.00472247	0.0309741	KLF6_3626	KLF6	3626	1316
9.21768	3.50686	1.24107	2.82567	0.00471817	0.0309606	TUBB2B_13577	TUBB2B	13577	347733
17.8256	2.06596	0.731074	2.82592	0.00471445	0.0309606	TP53INP2_33604	TP53INP2	33604	58476
18.0402	1.94668	0.688555	2.82719	0.00469583	0.0308874	PLA2G3_13342	PLA2G3	13342	50487
31.3034	1.56952	0.554907	2.82844	0.00467757	0.0307966	DPH3_17530	DPH3	17530	285381
23.7833	1.72512	0.609879	2.82862	0.0046749	0.0307937	LRRC39_22904	LRRC39	22904	127495
96.7759	1.28618	0.454667	2.82884	0.00467175	0.0307877	PPP1R12B_20961	PPP1R12B	20961	4660
7.33788	-4.36683	1.54319	-2.82975	0.00465845	0.0307147	PCDHA8_87779	PCDHA8	87779	56140
99.343	-1.06042	0.374674	-2.83025	0.00465122	0.0306816	PRKAR2B_19833	PRKAR2B	19833	5577
109.952	-1.21552	0.429301	-2.8314	0.00463451	0.030586	ZNF500_16120	ZNF500	16120	26048
11.3972	3.30954	1.16846	2.83239	0.00462008	0.0305199	RNF39_14297	RNF39	14297	80352
198.744	-1.1969	0.422421	-2.83343	0.00460507	0.0304354	STOM_27917	STOM	27917	2040
12.7949	-2.88276	1.01616	-2.83693	0.00455503	0.0301334	IL17RB_21346	IL17RB	21346	55540
67.047	-1.56026	0.549853	-2.83759	0.00454549	0.0300992	POMGNT2_18681	POMGNT2	18681	84892
5.85827	4.21224	1.48413	2.83819	0.00453703	0.030072	HERC3_13723	HERC3	13723	8916
3.72178	-5.22436	1.84067	-2.83829	0.00453555	0.030072	SLC38A3_20351	SLC38A3	20351	10991
15.8192	2.72351	0.959535	2.83837	0.00453449	0.030072	KLK8_27403	KLK8	27403	11202
60.5393	-1.48136	0.521702	-2.83948	0.00451876	0.0300229	GBX2_23851	GBX2	23851	2637
3.87723	-5.2832	1.86053	-2.83963	0.00451661	0.0300229	CDRT1_91577	CDRT1	91577	374286
86.2554	-1.34321	0.472879	-2.8405	0.00450425	0.0299553	USB1_16414	USB1	16414	79650
50.545	-1.50739	0.530439	-2.84177	0.00448632	0.0298504	MAEA_3932	MAEA	3932	10296
107.396	1.15675	0.40702	2.84199	0.00448332	0.0298449	FDFT1_2382	FDFT1	2382	2222
124.977	1.02065	0.358862	2.84413	0.00445335	0.0296883	GPR108_23608	GPR108	23608	56927
133.095	1.21069	0.42561	2.84461	0.00444659	0.0296575	PHKA1_28258	PHKA1	28258	5255
37.5967	1.60964	0.565452	2.84663	0.00441843	0.0294839	ERBB4_11480	ERBB4	11480	2066
49.979	-1.31439	0.461417	-2.8486	0.00439127	0.0293169	SNX24_18395	SNX24	18395	28966
80.4825	-1.13721	0.399169	-2.84894	0.00438655	0.0293039	RBBP9_24611	RBBP9	24611	10741
3.73404	-5.22873	1.83497	-2.84949	0.00437898	0.0292773	PDF_33485	PDF	33485	5201
33.4634	-1.76938	0.620691	-2.85067	0.00436279	0.0291831	CDCA7_12449	CDCA7	12449	83879
41.882	-1.44665	0.507052	-2.85307	0.00432996	0.0290198	TBCD_33886	TBCD	33886	6904
42.3329	-1.52261	0.533634	-2.85329	0.00432691	0.0290134	RAD54L_14089	RAD54L	14089	546
654.118	-1.01463	0.355524	-2.85389	0.00431873	0.0289914	LTBP1_13100	LTBP1	13100	4052
4.03599	-5.34086	1.87157	-2.85369	0.00432152	0.0289914	SLC26A1_24425	SLC26A1	24425	10861
19.0783	2.50781	0.878343	2.85516	0.00430154	0.0288994	ACOT9_69	ACOT9	69	23597
4.04221	-5.34293	1.8712	-2.85534	0.00429904	0.0288966	CATSPERG_90269	CATSPERG	90269	57828
25.1711	-2.70404	0.946947	-2.85554	0.00429637	0.0288928	EME2_90893	EME2	90893	197342
42.3252	-1.49443	0.523209	-2.85627	0.00428645	0.0288541	TUBD1_26472	TUBD1	26472	51174
415.267	-1.05853	0.370528	-2.85683	0.00427901	0.0288181	OCLN_16394	OCLN	16394	100506658
3.83097	5.53441	1.93701	2.85719	0.00427406	0.0288068	ZBTB20_14393	ZBTB20	14393	26137
134.793	-1.04093	0.364147	-2.85855	0.00425582	0.0287039	XPO7_7779	XPO7	7779	23039
6.99183	3.87908	1.35696	2.85864	0.00425456	0.0287039	KRT16_13029	KRT16	13029	3868
50.6284	-1.26668	0.442594	-2.86194	0.00421052	0.028454	HIST1H2BH_2954	HIST1H2BH	2954	8345
45.9451	-1.6058	0.56106	-2.86208	0.00420865	0.028454	RANBP3_22887	RANBP3	22887	8498
17.7741	-3.46118	1.20733	-2.8668	0.00414647	0.0280761	TAS2R30_6956	TAS2R30	6956	259293
65.4032	1.35872	0.473859	2.86736	0.0041391	0.0280417	TNFRSF10B_7241	TNFRSF10B	7241	8795
142.623	1.00169	0.349323	2.86753	0.00413685	0.0280417	PELI1_23032	PELI1	23032	57162
133.158	-1.09822	0.383011	-2.86734	0.00413937	0.0280417	ATF2_91572	ATF2	91572	1386
541.002	-1.23494	0.43034	-2.86968	0.00410893	0.0279039	FANCM_19023	FANCM	19023	57697
110.936	-1.10506	0.385015	-2.87018	0.00410237	0.0278869	FANCD2_16084	FANCD2	16084	2177
4.04649	-5.34434	1.86155	-2.8709	0.00409299	0.0278505	NDUFAF4_92656	NDUFAF4	92656	29078
6.94476	-4.16185	1.44953	-2.87117	0.0040896	0.0278411	ARHGEF26_20355	ARHGEF26	20355	26084
63.8872	-1.23003	0.428108	-2.87318	0.00406364	0.027678	NACC2_17804	NACC2	17804	138151
38.136	1.60661	0.558752	2.87535	0.00403575	0.0275152	AHR_23752	AHR	23752	196
504.431	-1.00248	0.348328	-2.87798	0.00400234	0.0273338	ERP44_16062	ERP44	16062	23071
185.226	-1.01082	0.351235	-2.87791	0.0040032	0.0273338	RBPMS_27769	RBPMS	27769	11030
17.6864	2.13214	0.740703	2.87854	0.00399516	0.0273227	MACROD2_12271	MACROD2	12271	140733
69.5242	-1.24847	0.433648	-2.87899	0.00398947	0.0273075	PRICKLE3_25392	PRICKLE3	25392	4007
72.304	-1.21398	0.421577	-2.87962	0.0039816	0.0272672	FBXO31_21476	FBXO31	21476	79791
28.9544	-1.74991	0.606867	-2.88352	0.00393263	0.0269707	RPP25_15634	RPP25	15634	54913
7.83778	3.59884	1.24723	2.88545	0.0039085	0.026833	ROPN1L_19784	ROPN1L	19784	83853
42.8852	-1.63143	0.565053	-2.88723	0.00388655	0.0266957	FUZ_21213	FUZ	21213	80199
7.93166	-4.48519	1.55334	-2.88745	0.00388378	0.0266899	FAM200A_25748	FAM200A	25748	221786
315.132	-1.3893	0.480895	-2.88899	0.00386479	0.0265991	NDUFA4_14125	NDUFA4	14125	4697
88.0621	1.10983	0.384138	2.88914	0.003863	0.0265991	SGTA_21210	SGTA	21210	6449
234.533	-1.06901	0.369839	-2.89048	0.00384657	0.0265266	RC3H1_11900	RC3H1	11900	149041
274.665	-1.08487	0.374884	-2.89387	0.00380522	0.0262808	SLC7A6_14789	SLC7A6	14789	9057
10.6286	-3.15314	1.089	-2.89544	0.00378629	0.0261762	CSTA_25241	CSTA	25241	1475
46.3769	1.36441	0.471063	2.89645	0.00377411	0.026105	PRKAR1A_92536	PRKAR1A	92536	5573
513.584	-1.0037	0.346487	-2.89679	0.00377	0.0261027	TM9SF2_7142	TM9SF2	7142	9375
23.4342	1.97091	0.679849	2.89905	0.00374299	0.0259288	PODXL_16080	PODXL	16080	5420
36.7215	-2.0641	0.711554	-2.90083	0.00372179	0.0258207	PRMT7_90874	PRMT7	90874	54496
255.072	1.07197	0.369242	2.90316	0.00369422	0.0256512	S100A16_15424	S100A16	15424	140576
17.9741	-7.49598	2.58181	-2.90339	0.00369151	0.0256512	TEX12_87579	TEX12	87579	56158
36.6913	1.48125	0.510043	2.90416	0.00368236	0.0256229	CCL28_10993	CCL28	10993	8507
94.2123	1.06879	0.367925	2.9049	0.0036737	0.0255899	IER5L_25319	IER5L	25319	389792
25.5169	2.00544	0.690181	2.90568	0.00366457	0.0255392	OLIG2_4807	OLIG2	4807	10215
6.2888	4.32263	1.48626	2.9084	0.00363285	0.0253309	MT1X_4333	MT1X	4333	4501
581.983	1.11179	0.382263	2.90846	0.00363217	0.0253309	CREBRF_19339	CREBRF	19339	153222
24.0935	1.81062	0.622304	2.90954	0.00361965	0.0252772	PGAM4_12733	PGAM4	12733	441531
142.425	1.00721	0.346165	2.90962	0.00361867	0.0252772	DCBLD1_22528	DCBLD1	22528	285761
262.024	-1.27588	0.438325	-2.91081	0.00360496	0.0252128	SLC38A9_91331	SLC38A9	91331	153129
14.7897	-2.32578	0.798502	-2.91268	0.00358344	0.0251132	CPLX1_18616	CPLX1	18616	10815
1244.02	-1.17479	0.403223	-2.91351	0.00357393	0.025072	PSMA1_93333	PSMA1	93333	5682
68.3502	-1.27613	0.437923	-2.91406	0.00356762	0.02505	REEP1_27776	REEP1	27776	65055
33.3529	1.61305	0.553563	2.91394	0.00356899	0.02505	BTN2A1_89792	BTN2A1	89792	11120
170.158	-1.11033	0.380879	-2.91518	0.00355481	0.0249759	ARHGEF28_24102	ARHGEF28	24102	64283
17.4838	-2.26453	0.775837	-2.91882	0.00351359	0.0247366	NBPF1_93232	NBPF1	93232	55672
93.3895	-1.135	0.388796	-2.91928	0.00350846	0.0247131	STOM_18423	STOM	18423	2040
82.4618	-1.44298	0.494285	-2.91933	0.00350787	0.0247131	ABCD3_87368	ABCD3	87368	5825
14.7099	2.59649	0.888875	2.9211	0.003488	0.0245941	IL17C_89417	IL17C	89417	27189
30.9316	1.66211	0.56893	2.92147	0.00348389	0.0245894	KCNMA1_27382	KCNMA1	27382	3778
24.6125	-1.83033	0.626542	-2.92133	0.00348543	0.0245894	TASOR2_91611	TASOR2	91611	54906
47.8816	1.51834	0.519576	2.92226	0.003475	0.0245616	HBEGF_2892	HBEGF	2892	1839
65.1164	1.33319	0.456238	2.92215	0.00347629	0.0245616	SPATA13_25582	SPATA13	25582	221178
101.314	1.1634	0.39748	2.92694	0.00342313	0.024248	RGPD1_12424	RGPD1	12424	400966
37.249	1.63207	0.557425	2.92787	0.00341296	0.0242132	SNTA1_15453	SNTA1	15453	6640
10.337	-3.10819	1.06137	-2.92848	0.00340621	0.0241902	PPM1G_11435	PPM1G	11435	5496
8.38714	3.36314	1.14833	2.92871	0.00340367	0.0241846	GFRA2_15352	GFRA2	15352	2675
448.279	-1.14937	0.392249	-2.9302	0.00338741	0.0240815	CCDC138_24294	CCDC138	24294	165055
5.26904	4.99078	1.70271	2.93108	0.00337789	0.0240262	ATF3_499	ATF3	499	467
69.4253	1.32263	0.451127	2.93185	0.00336952	0.0240023	RASAL1_15204	RASAL1	15204	8437
83.1019	1.29305	0.441076	2.93159	0.00337232	0.0240023	MTUS1_18824	MTUS1	18824	57509
18.9483	2.10501	0.717991	2.93181	0.00336996	0.0240023	FAM117B_20897	FAM117B	20897	150864
4.19201	-5.39541	1.83939	-2.93326	0.00335421	0.0239316	ITGAE_3432	ITGAE	3432	3682
43.1102	1.53346	0.522637	2.93409	0.00334527	0.023903	FOS_2461	FOS	2461	2353
137.327	1.02753	0.350098	2.93498	0.00333566	0.0238486	PCMTD1_20457	PCMTD1	20457	115294
4855.96	-1.01793	0.346686	-2.93617	0.00332295	0.02377	NSA2_92944	NSA2	92944	10412
150.496	1.13072	0.385021	2.93677	0.00331648	0.023736	RFXANK_11289	RFXANK	11289	8625
26.6745	-1.75027	0.595654	-2.93841	0.00329905	0.0236603	COX6C_1522	COX6C	1522	1345
104.737	-1.03684	0.352846	-2.93849	0.00329812	0.0236603	ZNF281_23277	ZNF281	23277	23528
98.9947	-1.15514	0.392616	-2.94216	0.00325935	0.0234099	HAGHL_15153	HAGHL	15153	84264
102.922	-1.03942	0.3533	-2.94202	0.00326074	0.0234099	CXorf40A_27083	CXorf40A	27083	91966
190.567	1.07979	0.36695	2.94261	0.00325454	0.0233897	MSANTD4_14989	MSANTD4	14989	84437
13.4293	2.57822	0.875585	2.94457	0.00323407	0.0232668	RUNX1_6060	RUNX1	6060	861
56.4833	-1.5888	0.539318	-2.94594	0.0032197	0.0231997	SNHG6_6616	SNHG6	6616	641638
48.5525	-1.38551	0.470246	-2.94634	0.00321556	0.0231819	NPTXR_13491	NPTXR	13491	23467
7.31926	3.93623	1.33538	2.94765	0.00320199	0.0231203	ZFP36_28280	ZFP36	28280	7538
133.105	1.10976	0.376326	2.94892	0.00318885	0.0230495	ZBTB34_13553	ZBTB34	13553	403341
77.3464	1.32742	0.450016	2.94972	0.00318065	0.0230023	S100A1_11139	S100A1	11139	6271
12.0811	-3.13971	1.06392	-2.95107	0.00316677	0.0229259	PLLP_18071	PLLP	18071	51090
35.4618	-1.62801	0.551575	-2.95158	0.00316157	0.0229112	PFKM_15241	PFKM	15241	5213
16.4618	2.25992	0.765703	2.95143	0.00316308	0.0229112	KCNMA1_27381	KCNMA1	27381	3778
165.45	-1.0694	0.362121	-2.95317	0.00314532	0.0228424	ZNF689_88646	ZNF689	88646	115509
83.7032	-1.34816	0.456394	-2.95395	0.00313739	0.0227968	HECTD2_90277	HECTD2	90277	143279
10.8843	3.02398	1.02332	2.95505	0.00312616	0.0227272	MAGED4B_33766	MAGED4B	33766	81557
839.322	1.10181	0.372717	2.95615	0.00311501	0.022658	PHLDA1_12880	PHLDA1	12880	22822
4.0136	-5.33343	1.80362	-2.95708	0.00310571	0.0226262	ARMC5_19558	ARMC5	19558	79798
66.3397	-1.6315	0.551627	-2.95762	0.00310029	0.0225986	CEP104_24729	CEP104	24729	9731
68.3057	-1.23751	0.41832	-2.9583	0.00309345	0.0225606	ZNRF3_11991	ZNRF3	11991	84133
114.256	-1.04408	0.352911	-2.95847	0.00309173	0.0225606	AK1_20871	AK1	20871	203
297.264	-1.07655	0.363903	-2.95835	0.00309294	0.0225606	ZNF761_92911	ZNF761	92911	388561
88.0145	1.24474	0.420664	2.95898	0.00308657	0.022553	FIG4_20285	FIG4	20285	9896
170.446	1.27762	0.431791	2.95889	0.00308751	0.022553	COPB1_23465	COPB1	23465	1315
23.7825	-1.81573	0.613562	-2.95932	0.00308317	0.0225452	HASPIN_15775	HASPIN	15775	83903
57.8196	-1.51315	0.511024	-2.96102	0.00306619	0.0224329	DCAF12_24467	DCAF12	24467	25853
40.8233	-1.62941	0.550078	-2.96214	0.00305509	0.0223635	ARG2_19025	ARG2	19025	384
84.0062	1.12778	0.380622	2.96299	0.00304663	0.0223252	LSS_14888	LSS	14888	4047
28.0871	1.67024	0.563549	2.96378	0.00303882	0.0222798	MBOAT2_22597	MBOAT2	22597	129642
99.4806	1.73092	0.583782	2.96501	0.00302669	0.0222263	KDM3A_3541	KDM3A	3541	55818
95.5701	1.06788	0.360139	2.96518	0.00302503	0.0222259	CREB3_16202	CREB3	16202	10488
205.276	-1.21992	0.411128	-2.96725	0.00300472	0.0221002	HNRNPF_3064	HNRNPF	3064	3185
29.0862	-2.46542	0.829894	-2.97077	0.00297059	0.0218725	CPEB1_21927	CPEB1	21927	64506
29.5431	-2.23384	0.75189	-2.97097	0.0029686	0.0218695	ITGA2B_25133	ITGA2B	25133	3674
49.4836	1.44737	0.487008	2.97196	0.00295905	0.0218108	FAT1_2356	FAT1	2356	2195
247.868	-1.23942	0.416923	-2.97277	0.00295122	0.0218108	ERI1_17851	ERI1	17851	90459
207.848	-1.72528	0.580494	-2.97209	0.00295781	0.0218108	ZNF808_28146	ZNF808	28146	388558
1608.9	-1.09186	0.367387	-2.97196	0.00295902	0.0218108	RPL36AL_92961	RPL36AL	92961	6166
110.985	-1.16892	0.393143	-2.97327	0.00294647	0.0217917	PSME3_5538	PSME3	5538	10197
21.3158	2.1108	0.709938	2.97321	0.00294699	0.0217917	S100A2_21300	S100A2	21300	6273
68.4019	1.281	0.430736	2.97399	0.00293956	0.0217716	KDM7A_17284	KDM7A	17284	80853
132.243	1.26213	0.424347	2.97429	0.00293665	0.0217716	CPT1C_25393	CPT1C	25393	126129
119.746	1.07982	0.363078	2.97406	0.00293886	0.0217716	MICAL1_27510	MICAL1	27510	64780
15.0049	-2.86219	0.961983	-2.97531	0.00292696	0.0217249	GCAT_25956	GCAT	25956	23464
47.7142	1.68236	0.565397	2.97553	0.00292482	0.0217207	SWT1_14364	SWT1	14364	54823
442.247	-1.37056	0.460509	-2.97618	0.00291864	0.0217099	NSD1_14653	NSD1	14653	64324
64.223	1.27882	0.429557	2.97708	0.0029101	0.021658	SEPTIN6_27838	SEPTIN6	27838	23157
15.0107	-3.15907	1.06065	-2.97842	0.00289734	0.0215747	ITM2B_3452	ITM2B	3452	9445
64.8482	1.24681	0.418379	2.98008	0.00288171	0.0214698	CCDC68_25855	CCDC68	25855	80323
216.547	1.17846	0.395394	2.98046	0.00287814	0.0214548	TNFRSF21_7250	TNFRSF21	7250	27242
93.0047	-1.17579	0.394355	-2.98156	0.00286786	0.0213897	CCM2L_19980	CCM2L	19980	140706
4164.7	-1.04604	0.350388	-2.98537	0.00283232	0.0211819	H2AFZ_92938	H2AFZ	92938	3015
4.18676	-5.39372	1.80546	-2.98744	0.00281323	0.0210733	TCTN1_91386	TCTN1	91386	79600
60.234	1.48528	0.496932	2.9889	0.0027998	0.0210069	NCF2_12973	NCF2	12973	4688
35.4823	-1.54437	0.516443	-2.9904	0.00278614	0.0209157	RASSF5_11333	RASSF5	11333	83593
691.623	1.28569	0.42966	2.99233	0.00276855	0.0207953	TUBA1A_7398	TUBA1A	7398	7846
51.3141	-1.52153	0.508476	-2.99233	0.00276859	0.0207953	H2AFX_26072	H2AFX	26072	3014
396.907	1.07715	0.359772	2.99397	0.00275371	0.0207173	DDOST_12406	DDOST	12406	1650
8.62435	-3.47263	1.15987	-2.99399	0.00275354	0.0207173	SDK2_22858	SDK2	22858	54549
145.967	-1.06364	0.354746	-2.99831	0.00271485	0.0204628	CRABP1_24043	CRABP1	24043	1381
20.92	-2.1241	0.708449	-2.99824	0.00271543	0.0204628	RPL29_92923	RPL29	92923	6159
34.9627	-2.06042	0.687059	-2.9989	0.00270957	0.0204409	PTPRJ_90372	PTPRJ	90372	5795
310.131	-1.41098	0.4704	-2.99954	0.00270388	0.0204091	ZNF737_90586	ZNF737	90586	100129842
53.7739	-1.53815	0.512652	-3.00037	0.00269648	0.0203644	UHRF1BP1L_28039	UHRF1BP1L	28039	23074
335.748	1.05077	0.350186	3.0006	0.00269451	0.0203607	MANBA_90094	MANBA	90094	4126
620.509	-1.05206	0.350509	-3.00151	0.00268641	0.0203106	NUP35_4776	NUP35	4776	129401
27.7854	1.91033	0.636368	3.00193	0.00268276	0.0202999	EPHB6_27172	EPHB6	27172	2051
72.8346	-1.30069	0.43303	-3.00369	0.00266727	0.0202209	CREM_27059	CREM	27059	1390
13055.4	1.07159	0.356779	3.00353	0.00266869	0.0202209	RPS23_93149	RPS23	93149	6228
131.589	-1.04686	0.348349	-3.00521	0.00265394	0.0201533	FRAT2_24582	FRAT2	24582	23401
30.561	-2.06075	0.685575	-3.00587	0.00264819	0.0201207	LIG1_3795	LIG1	3795	3978
4.17333	-5.38943	1.79196	-3.00757	0.00263347	0.0200399	ACTG2_24661	ACTG2	24661	72
9.99858	-4.08834	1.35941	-3.00743	0.00263465	0.0200399	FKTN_91438	FKTN	91438	2218
111.823	-1.11798	0.371327	-3.01076	0.00260593	0.0198433	DYRK3_2006	DYRK3	2006	8444
248.598	1.12714	0.374193	3.01218	0.00259382	0.0197838	LETMD1_12057	LETMD1	12057	25875
111.119	1.16448	0.38656	3.01241	0.00259178	0.0197792	ERICH2_27178	ERICH2	27178	285141
113.206	-1.08304	0.359396	-3.01351	0.00258247	0.0197299	CASP2_982	CASP2	982	835
15.559	2.45685	0.815194	3.01382	0.00257981	0.0197205	SYNC_17010	SYNC	17010	81493
9.1083	-3.91674	1.29949	-3.01407	0.00257772	0.0197154	NMNAT1_26121	NMNAT1	26121	64802
122.683	-1.5823	0.524808	-3.01502	0.00256966	0.0196728	SCCPDH_6120	SCCPDH	6120	51097
24.6435	1.8513	0.613979	3.01525	0.00256764	0.019671	JUNB_11226	JUNB	11226	3726
12.876	-2.90443	0.962649	-3.01712	0.00255191	0.0195614	CACNA2D2_13864	CACNA2D2	13864	9254
941.716	-1.03959	0.344499	-3.01769	0.00254706	0.019535	TRAPPC4_12343	TRAPPC4	12343	51399
23.9159	-2.01938	0.668914	-3.0189	0.00253696	0.0194792	RAC3_19781	RAC3	19781	5881
77.1506	-1.23772	0.409629	-3.02156	0.00251475	0.0193194	VPREB3_87404	VPREB3	87404	29802
50.6856	1.49455	0.494585	3.02183	0.00251255	0.0193132	YPEL5_7802	YPEL5	7802	51646
62.8201	-1.31402	0.434494	-3.02426	0.00249242	0.0191691	PRKAR1B_16845	PRKAR1B	16845	5575
53.4601	1.39602	0.46108	3.02772	0.00246405	0.0190039	HERPUD2_14075	HERPUD2	14075	64224
20.5865	2.11437	0.698158	3.02849	0.00245778	0.0189721	VAV3_7626	VAV3	7626	10451
43.804	-1.82299	0.601966	-3.0284	0.00245856	0.0189721	STOX1_22652	STOX1	22652	219736
62.5131	-1.63131	0.538527	-3.0292	0.00245201	0.0189427	PSIP1_92954	PSIP1	92954	11168
531.193	1.2045	0.397574	3.02964	0.00244848	0.018926	CWC15_17565	CWC15	17565	51503
566.153	1.20251	0.39687	3.02999	0.00244558	0.0189247	RPL36_5938	RPL36	5938	25873
50.8865	1.4374	0.474394	3.02997	0.00244577	0.0189247	ZFAND6_92407	ZFAND6	92407	54469
39.6173	-1.89533	0.62519	-3.03161	0.00243257	0.0188452	HIST3H2A_12091	HIST3H2A	12091	92815
912.572	1.04981	0.346274	3.03173	0.00243158	0.0188452	EEF1G_24831	EEF1G	24831	1937
28.2254	-1.73521	0.572131	-3.03289	0.00242221	0.018786	SLC27A4_20521	SLC27A4	20521	10999
30.4057	1.70189	0.56107	3.0333	0.00241895	0.0187713	PSORS1C1_88499	PSORS1C1	88499	170679
15.7535	-2.4722	0.814845	-3.03395	0.00241372	0.0187413	NAP1L2_24559	NAP1L2	24559	4674
139.515	-1.09833	0.361841	-3.0354	0.00240213	0.0186723	PRKCSH_11985	PRKCSH	11985	5589
59.7461	1.3267	0.43701	3.03585	0.0023986	0.0186553	ECM1_87782	ECM1	87782	1893
85.1423	-2.06946	0.681424	-3.03696	0.00238978	0.0185972	STRBP_6859	STRBP	6859	55342
41.515	-1.54837	0.509678	-3.03794	0.00238198	0.0185469	EML1_23279	EML1	23279	2009
136.68	-1.39713	0.459642	-3.03961	0.00236881	0.0184548	ZNF44_88170	ZNF44	88170	51710
87.3069	1.23798	0.406999	3.04172	0.0023523	0.0183365	TMF1_18250	TMF1	18250	7110
91.0957	1.2434	0.408773	3.04179	0.00235175	0.0183365	PXDC1_19674	PXDC1	19674	221749
30.1112	2.05842	0.676559	3.04248	0.00234635	0.0183108	PGM1_5095	PGM1	5095	5236
17.5013	-2.66229	0.874943	-3.04282	0.00234374	0.0183008	C6orf136_15394	C6orf136	15394	221545
22.8341	-2.67187	0.87742	-3.04514	0.0023257	0.0181905	STIMATE_7172	STIMATE	7172	375346
20.5958	-2.05597	0.674885	-3.04641	0.00231595	0.0181453	ZNF853_33739	ZNF853	33739	54753
6167.76	-1.01368	0.332667	-3.04714	0.00231028	0.0181112	AKT1_26821	AKT1	26821	207
94.3156	-1.28314	0.421029	-3.04763	0.00230655	0.0180922	DDX60L_89202	DDX60L	89202	91351
380.63	1.03074	0.338077	3.04884	0.00229723	0.0180294	EMC9_15560	EMC9	15560	51016
6.79192	4.4513	1.45955	3.04977	0.00229015	0.0180172	FPR1_13192	FPR1	13192	2357
123.505	1.28409	0.421072	3.04957	0.00229172	0.0180172	PHPT1_16656	PHPT1	16656	29085
202.167	-1.15583	0.379028	-3.04946	0.00229251	0.0180172	CNOT10_27038	CNOT10	27038	25904
184.804	-1.40882	0.461655	-3.05168	0.00227567	0.0179661	TSEN2_7367	TSEN2	7367	80746
71.0695	-1.28814	0.42209	-3.05182	0.0022746	0.0179661	ILKAP_3358	ILKAP	3358	80895
67.2215	1.28805	0.422159	3.0511	0.00228007	0.0179661	TRIM5_15790	TRIM5	15790	85363
4576.72	1.00354	0.328823	3.05191	0.00227389	0.0179661	YWHAB_15704	YWHAB	15704	7529
173.735	1.00106	0.328061	3.05144	0.00227745	0.0179661	ASB8_24963	ASB8	24963	140461
1860.67	1.00296	0.328716	3.05114	0.00227976	0.0179661	CNOT8_27042	CNOT8	27042	9337
131.205	-1.09071	0.35729	-3.05272	0.00226779	0.017941	PLD6_20654	PLD6	20654	201164
97.5312	-1.19245	0.390599	-3.05286	0.0022667	0.017941	DTX2_91500	DTX2	91500	113878
77.7192	1.30891	0.428486	3.05474	0.00225256	0.0178614	MAP3K9_12261	MAP3K9	12261	4293
58.2804	1.4428	0.472291	3.0549	0.00225134	0.0178614	YEATS2_17943	YEATS2	17943	55689
36.9452	-1.91113	0.625329	-3.05619	0.00224167	0.0178	ABCG1_37	ABCG1	37	9619
24.3511	-2.1475	0.702689	-3.05612	0.00224224	0.0178	CASKIN2_18761	CASKIN2	18761	57513
273.149	1.08483	0.354695	3.05849	0.00222459	0.0176904	TMEM191C_22145	TMEM191C	22145	645426
39.3508	-1.78996	0.585134	-3.05905	0.00222039	0.0176672	FLVCR1_18259	FLVCR1	18259	28982
52.237	-1.51062	0.493593	-3.06046	0.00220999	0.0176048	MOCS1_21974	MOCS1	21974	4337
4.30757	-5.43549	1.77482	-3.06256	0.00219453	0.0174916	CRISP1_88764	CRISP1	88764	167
94.0618	-1.37735	0.449617	-3.06339	0.00218845	0.0174532	UBR3_25857	UBR3	25857	130507
22.5161	1.89293	0.617777	3.06409	0.00218333	0.0174326	ZNF432_13771	ZNF432	13771	9668
25.1438	-1.88814	0.616161	-3.06436	0.00218133	0.0174267	HPSE_26704	HPSE	26704	10855
570.937	1.06434	0.34712	3.06622	0.00216787	0.0173392	CASP7_985	CASP7	985	840
388.844	-1.08727	0.354395	-3.06797	0.00215518	0.0172577	CNOT11_23201	CNOT11	23201	55571
650.19	-1.07711	0.351047	-3.06826	0.00215306	0.0172507	HIST1H2BD_92904	HIST1H2BD	92904	3017
320.088	-1.22507	0.398945	-3.07078	0.00213498	0.0171158	AGRN_165	AGRN	165	375790
582.283	-1.02617	0.333902	-3.07325	0.00211741	0.0169947	DENND1B_87978	DENND1B	87978	163486
61.7473	1.27764	0.415679	3.07362	0.00211481	0.0169878	ZNF268_91319	ZNF268	91319	10795
94.0573	1.13056	0.367737	3.07437	0.0021095	0.0169608	TEC_19874	TEC	19874	7006
112.069	-1.13033	0.367611	-3.07481	0.0021064	0.0169456	LACTB2_16055	LACTB2	16055	51110
33.1477	-1.90627	0.619837	-3.07544	0.00210191	0.0169194	MFSD3_87878	MFSD3	87878	113655
153.052	-1.07675	0.349516	-3.08068	0.00206526	0.0166535	SRP14_92812	SRP14	92812	6727
265.536	-1.03318	0.334616	-3.08765	0.00201745	0.0163127	HEBP1_2919	HEBP1	2919	4780
257.083	-1.0497	0.339986	-3.08747	0.0020187	0.0163127	RUVBL1_6065	RUVBL1	6065	8607
16.285	-2.3966	0.775895	-3.08883	0.0020095	0.0162894	PLOD3_5204	PLOD3	5204	8985
40.3612	-1.84325	0.596727	-3.08893	0.00200881	0.0162894	PRPS1_5465	PRPS1	5465	5631
114.411	-1.31084	0.424253	-3.08975	0.00200323	0.0162577	ZFYVE16_90471	ZFYVE16	90471	9765
85.3951	-1.32185	0.427791	-3.08994	0.00200199	0.0162572	VANGL1_26269	VANGL1	26269	81839
584.343	1.12252	0.363189	3.09072	0.0019967	0.016234	LMLN_13705	LMLN	13705	89782
79.5139	-1.31588	0.425778	-3.09054	0.00199796	0.016234	OSBPL5_18737	OSBPL5	18737	114879
178.499	-1.06223	0.343512	-3.09227	0.00198633	0.0161681	POLRMT_91171	POLRMT	91171	5442
131.248	1.20846	0.390644	3.09351	0.00197803	0.01611	AK9_26816	AK9	26816	221264
12.501	2.72085	0.879405	3.09397	0.00197498	0.0161042	FAM89A_15387	FAM89A	15387	375061
58.424	-1.79392	0.579772	-3.09417	0.00197361	0.0161025	CLIP4_87482	CLIP4	87482	53347
213.7	-1.08715	0.351164	-3.09583	0.0019626	0.0160221	EPB41L1_21364	EPB41L1	21364	2036
162.013	-1.06591	0.343843	-3.09998	0.00193534	0.0158183	MAN2B1_3947	MAN2B1	3947	4125
12.4709	2.8748	0.926786	3.10191	0.00192278	0.0157249	RPS9_93034	RPS9	93034	6203
312.533	-1.0039	0.323548	-3.1028	0.00191701	0.015687	PHF19_22914	PHF19	22914	26147
22.1303	-2.21808	0.714734	-3.10336	0.00191338	0.0156666	PDLIM3_27665	PDLIM3	27665	27295
25.8652	-2.06853	0.666316	-3.10443	0.00190648	0.0156278	ABCB10_14348	ABCB10	14348	23456
8.05349	4.09618	1.31949	3.10437	0.00190686	0.0156278	CCN5_22729	CCN5	22729	8839
14.358	-2.84969	0.917708	-3.10523	0.00190133	0.0156049	ANKRD30B_10482	ANKRD30B	10482	374860
53.6392	1.47278	0.474144	3.10618	0.00189523	0.0155641	OTULINL_17189	OTULINL	17189	54491
20.9555	-2.44568	0.787212	-3.10676	0.0018915	0.0155427	TEDC2_34012	TEDC2	34012	80178
154.574	-1.23739	0.398088	-3.10834	0.00188143	0.0154691	FAM151B_12694	FAM151B	12694	167555
10.5628	-3.80755	1.22432	-3.10993	0.00187134	0.0154046	ARGLU1_410	ARGLU1	410	55082
2201.03	-1.02299	0.328914	-3.11021	0.00186956	0.0153991	ZFYVE21_21726	ZFYVE21	21726	79038
42.6878	-1.53758	0.493879	-3.11328	0.00185022	0.0152489	ARNT2_89371	ARNT2	89371	9915
4.48559	-5.49318	1.7638	-3.11441	0.00184314	0.0151996	MAOB_13383	MAOB	13383	4129
163.902	-1.10587	0.355045	-3.11473	0.00184114	0.0151922	ERCC2_25050	ERCC2	25050	2068
45.9443	-1.48657	0.47687	-3.11736	0.0018248	0.0150934	TET2_22194	TET2	22194	54790
105.834	-1.65663	0.531276	-3.1182	0.00181958	0.0150682	HIST3H2BB_13454	HIST3H2BB	13454	128312
38.8078	-2.49698	0.800616	-3.11882	0.00181575	0.0150456	CYCS_1692	CYCS	1692	54205
20.078	-2.31615	0.742514	-3.11933	0.00181264	0.0150326	CELF3_88039	CELF3	88039	11189
33.068	-2.86444	0.91831	-3.11925	0.0018131	0.0150326	FKBP4_92324	FKBP4	92324	2288
33.2082	-1.90079	0.609168	-3.1203	0.00180665	0.0149971	IGFLR1_91376	IGFLR1	91376	79713
9.66106	-3.66748	1.17497	-3.12135	0.00180027	0.0149532	ABCD1_14875	ABCD1	14875	215
45.3683	-1.46415	0.469051	-3.12151	0.00179925	0.0149532	ZNF730_21111	ZNF730	21111	100129543
6.24888	-4.97412	1.59267	-3.12312	0.00178942	0.0148809	RAMP1_23643	RAMP1	23643	10267
187.518	1.0389	0.332313	3.12626	0.00177043	0.0147496	ADA_18310	ADA	18310	100
226.123	-1.08449	0.346851	-3.12669	0.00176785	0.0147371	PPP2R1B_88167	PPP2R1B	88167	5519
97.593	1.14537	0.366201	3.12769	0.00176183	0.0146958	MTMR11_11550	MTMR11	11550	10903
95.3302	-1.31019	0.418838	-3.12815	0.0017591	0.0146818	PACSIN1_12628	PACSIN1	12628	29993
7.21136	3.91995	1.25268	3.12924	0.00175259	0.0146364	GJA1_2649	GJA1	2649	2697
470.327	1.07067	0.342037	3.13028	0.0017464	0.014596	MMAB_14790	MMAB	14790	326625
19.5452	-2.15408	0.688155	-3.13023	0.0017467	0.014596	PLAAT2_23789	PLAAT2	23789	54979
60.3735	-1.31349	0.419562	-3.13063	0.00174432	0.0145938	HMGB1_3023	HMGB1	3023	3146
29.9198	1.83237	0.585191	3.13123	0.00174074	0.0145726	RCOR2_20330	RCOR2	20330	283248
144.247	1.14192	0.364612	3.13187	0.00173696	0.0145586	LONRF1_12267	LONRF1	12267	91694
4.61867	-5.53575	1.76657	-3.13361	0.00172672	0.0144816	AC092384.1_34065	AC092384.1	34065	NA
715.104	-1.03025	0.328685	-3.13446	0.00172174	0.0144486	PIEZO1_19233	PIEZO1	19233	9780
88.5693	-1.1403	0.363603	-3.13611	0.00171206	0.0143761	C19orf47_19952	C19orf47	19952	126526
44.1161	1.55198	0.494806	3.13653	0.00170959	0.0143641	FN1_2459	FN1	2459	2335
154.344	-1.80989	0.576972	-3.13687	0.00170761	0.0143562	DGKH_28999	DGKH	28999	160851
35.5456	-1.59588	0.508709	-3.13712	0.00170618	0.0143529	EFCAB10_33764	EFCAB10	33764	100130771
25.9415	-2.17893	0.694455	-3.13762	0.00170326	0.014337	MAPK11_22952	MAPK11	22952	5600
44.5085	1.45314	0.463006	3.13849	0.00169818	0.014303	ZBTB3_12232	ZBTB3	12232	79842
191.819	-1.07636	0.342898	-3.13901	0.00169518	0.0142864	DONSON_92907	DONSON	92907	29980
34.3448	-1.89618	0.603898	-3.13989	0.00169008	0.0142522	IL27RA_18844	IL27RA	18844	9466
27.5802	-1.93458	0.615989	-3.1406	0.00168601	0.0142265	ZC3H3_91008	ZC3H3	91008	23144
122.592	-1.15501	0.367561	-3.14236	0.00167594	0.0141589	PKN1_91684	PKN1	91684	5585
214.026	1.07599	0.342333	3.14312	0.00167158	0.0141393	STRN_24521	STRN	24521	6801
18.8607	-2.79038	0.887624	-3.14365	0.00166857	0.0141312	RABGAP1L_27750	RABGAP1L	27750	9910
5.84144	-5.8742	1.86796	-3.14471	0.00166254	0.0140887	ETNK1_26147	ETNK1	26147	55500
87.4469	-1.33454	0.424345	-3.14495	0.00166117	0.0140858	DHX30_11509	DHX30	11509	22907
55.5057	-1.61567	0.513728	-3.14499	0.00166093	0.0140858	CYP27B1_11889	CYP27B1	11889	1594
21.3385	-2.25889	0.718226	-3.1451	0.00166029	0.0140858	MYORG_17796	MYORG	17796	57462
4.33142	5.71285	1.81647	3.14504	0.00166067	0.0140858	CAV1_20077	CAV1	20077	857
4.46652	-5.48751	1.74282	-3.14863	0.00164036	0.0139607	METTL7A_26293	METTL7A	26293	25840
126.696	1.06595	0.338251	3.15136	0.00162514	0.0138483	TUT7_18116	TUT7	18116	79670
10.9025	-3.59731	1.1415	-3.15139	0.00162494	0.0138483	HDAC8_22025	HDAC8	22025	55869
122.009	1.19174	0.377903	3.15356	0.00161291	0.0137696	AHNAK_18005	AHNAK	18005	79026
119.845	-1.11612	0.35388	-3.15397	0.00161068	0.0137675	UBE2C_93067	UBE2C	93067	11065
122.39	-1.23058	0.390101	-3.15452	0.00160764	0.0137501	ANKRD54_18266	ANKRD54	18266	129138
28.6002	1.79028	0.567345	3.15555	0.00160196	0.013727	EPHB6_20063	EPHB6	20063	2051
34.13	-1.66417	0.527296	-3.15605	0.00159924	0.0137122	PIGY_33826	PIGY	33826	84992
105.292	1.38383	0.438372	3.15675	0.0015954	0.0136878	CNKSR3_10480	CNKSR3	10480	154043
74.1327	1.39561	0.441751	3.15926	0.00158169	0.0136039	LONP2_17130	LONP2	17130	83752
32.4974	1.85769	0.587243	3.16341	0.00155932	0.0134283	PLA2G15_5170	PLA2G15	5170	23659
2733.4	-1.27318	0.402368	-3.16421	0.00155507	0.0134	CENPK_14270	CENPK	14270	64105
37.3211	-1.71676	0.54252	-3.16441	0.00155397	0.0133989	RASL11B_17627	RASL11B	17627	65997
284.096	-1.02134	0.322638	-3.16558	0.00154773	0.0133534	RNASEH2B_14983	RNASEH2B	14983	79621
47.4416	-1.5031	0.474739	-3.16616	0.00154466	0.0133352	NRARP_88265	NRARP	88265	441478
115.122	-1.12784	0.355928	-3.16874	0.00153103	0.0132341	ZFP69_22477	ZFP69	22477	339559
4.63423	-5.54023	1.74744	-3.17049	0.0015218	0.0131632	SLC9A2_6528	SLC9A2	6528	6549
163.228	-1.30782	0.411907	-3.17503	0.00149821	0.0129829	RBM14_27759	RBM14	27759	10432
70.703	-1.31828	0.415167	-3.1753	0.00149682	0.012979	HIST1H2AG_93175	HIST1H2AG	93175	8969
35.7793	-2.3792	0.749109	-3.17604	0.00149302	0.0129542	TEX30_27948	TEX30	27948	93081
76.5078	-1.40698	0.442716	-3.17807	0.0014826	0.0128719	PPP2R3B_11247	PPP2R3B	11247	28227
147.896	1.17967	0.370769	3.18167	0.00146427	0.0127368	NBEAL1_24925	NBEAL1	24925	65065
217.214	1.23583	0.388305	3.18263	0.00145942	0.0127025	TUBB3_7409	TUBB3	7409	10381
216.355	1.08937	0.342192	3.1835	0.00145505	0.0126725	BAGE5_26879	BAGE5	26879	85316
63.8555	-1.65695	0.520042	-3.18619	0.00144161	0.0125713	NDOR1_20619	NDOR1	20619	27158
17.4834	-2.61872	0.821828	-3.18645	0.00144028	0.0125676	ADCY3_91738	ADCY3	91738	109
130.084	-1.18438	0.371615	-3.18711	0.00143704	0.0125473	HSD17B10_3112	HSD17B10	3112	3028
81.4469	1.25648	0.39415	3.18781	0.00143353	0.0125246	GCNT1_87789	GCNT1	87789	2650
263.701	-1.59199	0.499362	-3.18804	0.00143241	0.0125227	ZNF260_89497	ZNF260	89497	339324
74.5297	-1.5649	0.490809	-3.1884	0.00143061	0.0125149	OAS3_87750	OAS3	87750	4940
570.185	-1.02893	0.322465	-3.19081	0.00141873	0.0124269	CBR4_20793	CBR4	20793	84869
41.7156	-1.55435	0.487134	-3.19081	0.00141875	0.0124269	NME3_24481	NME3	24481	4832
16.1323	-2.48221	0.777866	-3.19105	0.00141755	0.0124269	SCO2_27825	SCO2	27825	9997
165.527	-1.04714	0.3281	-3.19152	0.00141526	0.0124199	PLEKHG5_33778	PLEKHG5	33778	8718
1247.72	1.06575	0.333899	3.19182	0.00141378	0.0124148	KLHL28_13857	KLHL28	13857	54813
1974.54	1.00575	0.315089	3.19197	0.00141305	0.0124148	NPC2_90469	NPC2	90469	10577
20.7988	2.12032	0.664079	3.19287	0.00140865	0.0123856	RDH16_19976	RDH16	19976	8608
6.62415	-5.04986	1.58096	-3.19417	0.00140236	0.0123459	HERC5_11373	HERC5	11373	51191
2905.21	1.02253	0.32006	3.19483	0.00139915	0.0123256	TFF1_21691	TFF1	21691	7031
4.31967	5.71419	1.78731	3.1971	0.00138819	0.0122368	CARTPT_91280	CARTPT	91280	9607
5.22412	-5.71328	1.78663	-3.1978	0.00138482	0.012223	YKT6_7796	YKT6	7796	10652
159.115	1.00318	0.313721	3.19769	0.00138532	0.012223	CMAS_12003	CMAS	12003	55907
203.083	-1.03452	0.323481	-3.19809	0.00138343	0.012223	TLE2_20660	TLE2	20660	7089
84.9575	-1.27427	0.39826	-3.19959	0.00137623	0.012178	PLXND1_10528	PLXND1	10528	23129
707.402	-1.23661	0.386423	-3.20015	0.00137354	0.012162	TXNDC17_12503	TXNDC17	12503	84817
1560.41	-1.05462	0.329332	-3.2023	0.00136335	0.0120795	HIST1H2AL_20843	HIST1H2AL	20843	8332
144.125	-1.19391	0.372826	-3.20234	0.00136318	0.0120795	GPS1_93023	GPS1	93023	2873
166.842	-1.15457	0.360335	-3.20416	0.00135457	0.0120171	CPSF4_1539	CPSF4	1539	10898
141.271	-1.20162	0.374943	-3.2048	0.00135156	0.0119981	ATMIN_513	ATMIN	513	23300
157.569	1.02515	0.31979	3.20571	0.00134731	0.0119681	RASEF_16484	RASEF	16484	158158
98.5956	-1.76922	0.551735	-3.20664	0.00134293	0.0119369	ATR_90125	ATR	90125	545
270.24	-1.12928	0.352106	-3.20723	0.00134022	0.0119204	TMEM183A_13346	TMEM183A	13346	92703
53.7656	-1.84207	0.57411	-3.20857	0.00133396	0.0118724	RPL27A_92967	RPL27A	92967	6157
134.304	-1.10178	0.343354	-3.20888	0.00133251	0.0118672	ZNF211_14491	ZNF211	14491	10520
38.7633	1.61711	0.503729	3.21028	0.00132606	0.0118174	ABCC2_26620	ABCC2	26620	1244
215.984	-1.13003	0.351802	-3.21213	0.00131755	0.011749	ACOT7_12315	ACOT7	12315	11332
109.586	-1.19468	0.371835	-3.21293	0.00131389	0.011724	VAC14_91482	VAC14	91482	55697
22.1469	2.37792	0.739871	3.21397	0.00130914	0.0116967	MMEL1_91434	MMEL1	91434	79258
894.835	-1.02141	0.317628	-3.21575	0.00130106	0.0116321	ACER3_20257	ACER3	20257	55331
674.254	1.01919	0.316691	3.21824	0.00128981	0.011539	SLC39A1_17430	SLC39A1	17430	27173
125.539	-1.20474	0.37431	-3.21856	0.00128836	0.0115335	EFCAB2_26003	EFCAB2	26003	84288
355.419	-1.12868	0.350607	-3.21922	0.0012854	0.0115144	CTSA_1641	CTSA	1641	5476
17588.7	1.14864	0.356551	3.22152	0.00127511	0.0114296	S100A11_23914	S100A11	23914	6282
91.4203	-1.58568	0.492174	-3.22178	0.00127395	0.0114267	ULK4_89292	ULK4	89292	54986
6.87493	-5.10593	1.58421	-3.22301	0.0012685	0.0113926	ANKRD2_89954	ANKRD2	89954	26287
146.652	1.10064	0.341472	3.22323	0.00126753	0.0113913	HIVEP2_13586	HIVEP2	13586	3097
34.3807	1.81396	0.562761	3.22333	0.0012671	0.0113913	CALCOCO1_18741	CALCOCO1	18741	57658
51.4781	1.50858	0.467697	3.22556	0.00125728	0.0113138	CHMP4C_11853	CHMP4C	11853	92421
781.698	1.06665	0.330519	3.22719	0.00125013	0.0112587	RPS27L_6001	RPS27L	6001	51065
25.361	-2.9414	0.911458	-3.22714	0.00125034	0.0112587	RUFY2_27814	RUFY2	27814	55680
23.5621	-2.06589	0.639878	-3.22856	0.00124414	0.0112176	WWOX_20294	WWOX	20294	51741
127.675	-1.19748	0.370754	-3.22985	0.00123854	0.0111744	PPM1F_25672	PPM1F	25672	9647
244.807	1.07718	0.333363	3.23127	0.00123242	0.0111401	KDM5B_91418	KDM5B	91418	10765
12893.2	-1.04087	0.32201	-3.23242	0.00122745	0.0111033	HIST1H2AJ_17243	HIST1H2AJ	17243	8331
15.8567	2.60321	0.804244	3.23684	0.00120861	0.0109401	CGNL1_16682	CGNL1	16682	84952
53.8034	-1.64868	0.50934	-3.2369	0.00120834	0.0109401	ZMPSTE24_7860	ZMPSTE24	7860	10269
45.1356	-1.71185	0.528795	-3.23727	0.00120678	0.0109379	MARVELD3_24408	MARVELD3	24408	91862
218.438	1.07094	0.330643	3.23897	0.00119964	0.0108803	BBX_10767	BBX	10767	56987
410.963	1.02592	0.316592	3.24052	0.00119313	0.0108283	ABCC3_26788	ABCC3	26788	8714
242.147	-1.08831	0.33579	-3.24105	0.00119092	0.0108153	SOX13_27895	SOX13	27895	9580
45.7072	1.65036	0.508609	3.24485	0.00117513	0.010686	RBM43_23072	RBM43	23072	375287
5.61359	-5.8179	1.79115	-3.24814	0.0011616	0.010576	SPANXA2_6696	SPANXA2	6696	728712
2669.93	1.01204	0.311591	3.24798	0.00116226	0.010576	RNASEH2C_11485	RNASEH2C	11485	84153
44.8395	1.63719	0.504004	3.24837	0.0011607	0.0105757	HILPDA_23629	HILPDA	23629	29923
145.054	-1.21819	0.374928	-3.24912	0.00115762	0.0105546	SFXN4_17498	SFXN4	17498	119559
135.359	-1.19249	0.366789	-3.25117	0.0011493	0.0105065	IFNAR2_10770	IFNAR2	10770	3455
30.3045	-1.88919	0.581018	-3.25152	0.00114788	0.0105004	RPUSD1_6026	RPUSD1	6026	113000
1390.52	1.11132	0.341702	3.2523	0.00114476	0.0104789	POGK_22520	POGK	22520	57645
79.4392	-1.4966	0.459913	-3.2541	0.00113753	0.0104195	MAP3K11_88147	MAP3K11	88147	4296
233.6	-1.78451	0.548349	-3.25434	0.00113657	0.0104177	ATP11A_25467	ATP11A	25467	23250
17.7811	-2.58742	0.794823	-3.25534	0.00113255	0.0103946	RFX1_17861	RFX1	17861	5989
17981.2	1.21766	0.374004	3.25574	0.00113095	0.0103869	RPLP2_93282	RPLP2	93282	6181
75.0191	-1.83928	0.56435	-3.25911	0.00111763	0.0102781	WDR82_7719	WDR82	7719	80335
298.725	-1.08451	0.332195	-3.26467	0.00109593	0.0101056	ZNF114_19347	ZNF114	19347	163071
184.129	1.1315	0.346401	3.26644	0.00108907	0.010049	DCBLD2_16419	DCBLD2	16419	131566
465.332	1.17889	0.360787	3.26756	0.0010848	0.0100163	TNFRSF12A_17257	TNFRSF12A	17257	51330
4.97357	5.91085	1.80607	3.27278	0.00106497	0.00984636	LGALS7B_11147	LGALS7B	11147	653499
61.404	1.33446	0.407689	3.27322	0.0010633	0.00983852	BOC_14498	BOC	14498	91653
5.05407	-5.66596	1.73102	-3.27319	0.00106341	0.00983852	NIPSNAP3A_24427	NIPSNAP3A	24427	25934
270.06	-1.30891	0.399771	-3.27416	0.00105977	0.00981796	RXYLT1_28701	RXYLT1	28701	10329
156.036	1.17716	0.359451	3.27488	0.00105708	0.00981101	COMT_20113	COMT	20113	1312
56.7136	-2.12691	0.64887	-3.27787	0.00104593	0.00974199	WDR97_33830	WDR97	33830	340390
20.5314	2.39297	0.729714	3.27932	0.00104056	0.0096986	CDH26_17644	CDH26	17644	60437
224.033	-1.79513	0.547169	-3.28077	0.00103526	0.00965563	ADO_144	ADO	144	84890
111.548	1.43362	0.436829	3.28187	0.00103121	0.00962825	MAP3K13_24923	MAP3K13	24923	9175
63.8898	1.62908	0.495769	3.28596	0.00101636	0.00951154	CCND1_1062	CCND1	1062	595
62.5839	-1.44353	0.439289	-3.28607	0.00101596	0.00951154	DCAKD_18023	DCAKD	18023	79877
2400.72	1.16109	0.352602	3.29291	0.000991575	0.00929845	RPLP1_13924	RPLP1	13924	6176
257.252	-1.08055	0.328099	-3.29336	0.000989963	0.00928965	RBBP4_92929	RBBP4	92929	5928
834.533	1.07121	0.325203	3.29397	0.00098783	0.00927593	BLVRB_21488	BLVRB	21488	645
38.0533	1.60972	0.488684	3.29398	0.00098779	0.00927593	SVIL_21650	SVIL	21650	6840
10.7004	3.21179	0.974862	3.29461	0.000985574	0.00927366	VEGFA_7645	VEGFA	7645	7422
826.43	-1.00948	0.306229	-3.2965	0.000978978	0.00922416	GLRX5_93116	GLRX5	93116	51218
19.6981	-3.18769	0.966227	-3.29911	0.000969903	0.0091574	SLC47A1_90244	SLC47A1	90244	55244
225.299	1.20502	0.365205	3.29956	0.000968357	0.00914905	KIFAP3_22932	KIFAP3	22932	22920
84.5759	-1.32554	0.401717	-3.29969	0.000967902	0.00914905	SPECC1L_27901	SPECC1L	27901	23384
36.8467	-2.32091	0.703013	-3.30138	0.000962112	0.00910874	MAN2B2_24195	MAN2B2	24195	23324
52.5651	-1.54672	0.468425	-3.30196	0.000960131	0.00909622	NAPA_11083	NAPA	11083	8775
26.6266	-2.28061	0.690442	-3.30312	0.000956138	0.00907083	ATP5MF_550	ATP5MF	550	9551
127.81	-1.174	0.355258	-3.30464	0.000951	0.00902829	ZDHHC18_15044	ZDHHC18	15044	84243
97.4553	1.17899	0.356698	3.30528	0.000948829	0.00901387	GOLGA8N_33933	GOLGA8N	33933	643699
68.1385	-1.60413	0.485248	-3.3058	0.00094706	0.00900722	TMEM52_26220	TMEM52	26220	339456
25.9942	2.32244	0.701728	3.3096	0.000934299	0.00890647	FYN_2527	FYN	2527	2534
2560.61	-1.01859	0.307738	-3.30993	0.000933208	0.00890221	LY6E_13965	LY6E	13965	4061
25.2076	-2.39575	0.723541	-3.31114	0.000929166	0.00886978	IGDCC3_26459	IGDCC3	26459	9543
151.207	1.25389	0.378661	3.31137	0.000928407	0.00886867	SAP30BP_12226	SAP30BP	12226	29115
126.158	1.25754	0.379517	3.31353	0.000921277	0.00880664	RWDD3_27818	RWDD3	27818	25950
535.767	1.00629	0.303595	3.31459	0.000917781	0.0087793	GOLM1_16230	GOLM1	16230	51280
97.7286	1.30013	0.392201	3.31497	0.000916526	0.00877337	EPB41L4A_14265	EPB41L4A	14265	64097
70.7677	-1.30527	0.393596	-3.31628	0.000912254	0.00873854	TMEM161B_27969	TMEM161B	27969	153396
258.124	1.05671	0.318453	3.31824	0.000905853	0.00868927	CHD6_16458	CHD6	16458	84181
89.0885	-1.66951	0.503073	-3.31862	0.000904627	0.00868354	EMID1_18911	EMID1	18911	129080
17.3199	-3.06998	0.924841	-3.31947	0.000901884	0.00866323	SLC4A8_24223	SLC4A8	24223	9498
27.4088	-2.46718	0.743082	-3.3202	0.000899545	0.00865659	ANKRD61_15515	ANKRD61	15515	100310846
5039.84	1.14856	0.345953	3.32	0.000900183	0.00865659	BET1_92505	BET1	92505	10282
321.547	-2.99332	0.899974	-3.32601	0.000881002	0.00849217	ZNF721_16830	ZNF721	16830	170960
10.6084	-4.31647	1.29765	-3.32637	0.000879837	0.00848686	B3GALT5_26295	B3GALT5	26295	10317
16.1215	2.6285	0.789809	3.32802	0.000874648	0.00844271	EYA2_19169	EYA2	19169	2139
58.6437	-1.70732	0.512987	-3.32819	0.000874134	0.00844271	TMEM183A_34069	TMEM183A	34069	92703
479.275	1.40442	0.421872	3.32902	0.000871519	0.00843608	SCD_18299	SCD	18299	6319
79.802	-1.47484	0.442943	-3.32964	0.000869581	0.00842322	VPS18_17725	VPS18	17725	57617
80.9393	1.63414	0.490496	3.33161	0.000863448	0.00836969	PDZD7_27670	PDZD7	27670	79955
352.576	-1.37409	0.412397	-3.33197	0.000862343	0.00836922	B2M_596	B2M	596	567
341.991	2.99479	0.898846	3.33182	0.000862794	0.00836922	LGALS1_14971	LGALS1	14971	3956
238.59	1.03048	0.309206	3.33267	0.000860173	0.00835554	AK2_10549	AK2	10549	204
278.175	-1.15182	0.345565	-3.33316	0.000858661	0.00835516	AFAP1L2_26435	AFAP1L2	26435	84632
339.823	1.09251	0.327454	3.33638	0.000848782	0.00826814	RPL36A_27804	RPL36A	27804	6166
256.895	1.08551	0.325314	3.33682	0.000847433	0.00826083	STX5_17868	STX5	17868	6811
1141	-1.10114	0.329352	-3.34335	0.000827722	0.00809152	SLC25A16_10983	SLC25A16	10983	8034
281.16	-1.08434	0.324293	-3.3437	0.000826679	0.00809119	TSSC4_23858	TSSC4	23858	10078
24.1544	-2.43062	0.726937	-3.34365	0.000826832	0.00809119	PPP1R3C_24484	PPP1R3C	24484	5507
90.0776	-1.24712	0.372778	-3.34548	0.000821391	0.00805815	RUFY3_22908	RUFY3	22908	22902
119.338	1.14516	0.342242	3.34606	0.000819696	0.00804723	ABHD4_90868	ABHD4	90868	63874
207.454	1.02574	0.30619	3.35	0.000808123	0.00794492	ABCC1_15868	ABCC1	15868	4363
15.9224	-3.05807	0.91254	-3.35116	0.000804737	0.0079229	KIAA1324_24270	KIAA1324	24270	57535
55.2334	-1.83633	0.547848	-3.3519	0.000802589	0.00790739	CASTOR1_26453	CASTOR1	26453	652968
5.98599	-5.90948	1.76209	-3.35367	0.000797464	0.0078625	ST7L_33669	ST7L	33669	54879
18.7509	2.39707	0.713847	3.35796	0.000785205	0.0077573	RASGEF1A_11134	RASGEF1A	11134	221002
61.5306	-1.75985	0.524109	-3.35779	0.000785671	0.0077573	VGF_11636	VGF	11636	7425
342.718	-1.12489	0.334943	-3.35844	0.000783832	0.00775023	TMEM168_14158	TMEM168	14158	64418
53.4841	-1.785	0.531034	-3.36137	0.000775571	0.00767404	DGAT1_87408	DGAT1	87408	8694
55.5757	-1.72133	0.512013	-3.36189	0.000774102	0.00766715	TMEM63B_16910	TMEM63B	16910	55362
30825.9	1.10392	0.328371	3.36182	0.000774319	0.00766715	MYL12B_92609	MYL12B	92609	103910
48.5047	-1.83985	0.547201	-3.3623	0.000772966	0.00766474	NR2F6_4684	NR2F6	4684	2063
68.4082	-1.47466	0.438537	-3.36268	0.000771893	0.0076596	CDC42EP4_13561	CDC42EP4	13561	23580
306.935	1.18905	0.353059	3.36784	0.000757604	0.00752321	CCNDBP1_1069	CCNDBP1	1069	23582
517.976	1.1126	0.330319	3.36827	0.000756403	0.00751669	NPC1_4646	NPC1	4646	4864
24.5584	2.10346	0.624488	3.36829	0.000756368	0.00751669	FBXO32_28461	FBXO32	28461	114907
62.0069	-1.48483	0.440466	-3.37104	0.000748838	0.0074576	LRWD1_33773	LRWD1	33773	222229
56.0785	-2.00194	0.592689	-3.37772	0.000730889	0.0072999	GTSE1_17097	GTSE1	17097	51512
144.954	-1.23877	0.366659	-3.37852	0.000728765	0.00728396	RET_20047	RET	20047	5979
133.861	1.10411	0.326419	3.3825	0.000718297	0.00719495	DDTL_23438	DDTL	23438	100037417
163.467	1.02599	0.303236	3.38348	0.000715733	0.00717447	KLHL2_24622	KLHL2	24622	11275
5.51575	-5.79177	1.70964	-3.38772	0.000704769	0.00707484	SLC4A10_14793	SLC4A10	14793	57282
29.3042	2.64174	0.779569	3.38871	0.000702216	0.00705433	MXD1_93370	MXD1	93370	4084
14.6007	2.98667	0.880977	3.39018	0.000698466	0.00702689	MAP2_26319	MAP2	26319	4133
216.925	1.08057	0.31851	3.39259	0.000692364	0.00697057	ZNF84_21458	ZNF84	21458	7637
117.76	1.21169	0.356957	3.3945	0.000687542	0.00693121	SLC37A3_14617	SLC37A3	14617	84255
120.204	-1.25983	0.371157	-3.39434	0.000687953	0.00693121	CYC1_27087	CYC1	27087	1537
87.748	1.44824	0.426596	3.39487	0.0006866	0.00692769	TBCB_6971	TBCB	6971	1155
187.336	-1.09736	0.323221	-3.39507	0.000686117	0.00692769	MAZ_4047	MAZ	4047	4150
139.554	1.11279	0.32757	3.39711	0.000681013	0.00689521	TMED9_7166	TMED9	7166	54732
27.324	-2.82568	0.831764	-3.39721	0.000680758	0.00689521	ZNF705D_17904	ZNF705D	17904	728957
116.994	-1.24002	0.365039	-3.39696	0.000681385	0.00689521	BCAS4_23317	BCAS4	23317	55653
103.362	-1.37832	0.405279	-3.40091	0.000671621	0.00681638	DEAF1_90183	DEAF1	90183	10522
134.692	1.25546	0.369099	3.40142	0.000670358	0.00680857	PLPP2_13260	PLPP2	13260	8612
57.5604	-2.55253	0.750214	-3.4024	0.000667959	0.00678919	NPIPB11_33822	NPIPB11	33822	728888
302.299	-1.17466	0.344989	-3.40492	0.000661831	0.00673186	GNB1L_89611	GNB1L	89611	54584
389.021	-1.33427	0.391815	-3.40535	0.000660788	0.00672621	TMEM70_93074	TMEM70	93074	54968
99.0633	-1.70591	0.500868	-3.4059	0.000659454	0.00671758	PAXBP1_17255	PAXBP1	17255	94104
94.6516	-1.68033	0.493099	-3.40769	0.000655149	0.00668358	SELENOW_20696	SELENOW	20696	6415
1265	1.13006	0.331419	3.40976	0.000650193	0.00663792	WEE1_92974	WEE1	92974	7465
354.575	1.0113	0.296538	3.41036	0.000648777	0.00662837	CLIP1_17874	CLIP1	17874	6249
17.9026	2.80741	0.822857	3.41178	0.000645407	0.00659883	DLEC1_89166	DLEC1	89166	9940
670.76	-1.02054	0.299068	-3.4124	0.000643935	0.00658865	CKMT1B_33715	CKMT1B	33715	1159
248.783	1.01353	0.296798	3.41488	0.000638101	0.00654835	HOMEZ_17239	HOMEZ	17239	57594
1297.28	-1.464	0.428589	-3.41587	0.000635789	0.00652948	PLXDC2_22745	PLXDC2	22745	84898
241.486	-1.00404	0.293748	-3.41804	0.000630737	0.00648242	ESF1_11729	ESF1	11729	51575
346.531	1.03141	0.301752	3.41807	0.00063067	0.00648242	PELO_12372	PELO	12372	53918
92.6099	-1.5877	0.464205	-3.42025	0.000625625	0.00644856	ANKRD52_12193	ANKRD52	12193	283373
57.5768	-2.20396	0.644326	-3.42057	0.000624906	0.00644647	HIST1H2BE_11972	HIST1H2BE	11972	3017
46.5107	-2.37836	0.695299	-3.42062	0.000624777	0.00644647	AMER1_12473	AMER1	12473	139285
740.883	-1.4855	0.434131	-3.42178	0.00062213	0.00642743	MFAP3L_16121	MFAP3L	16121	9848
119.196	1.27134	0.371276	3.42425	0.000616493	0.00637874	MXRA7_21161	MXRA7	21161	439921
60.5506	1.52148	0.444197	3.42525	0.000614245	0.00636906	EEF2K_15933	EEF2K	15933	29904
81.9597	-1.42294	0.415447	-3.42507	0.000614636	0.00636906	NEIL3_28372	NEIL3	28372	55247
1038.04	1.0013	0.292228	3.42642	0.000611603	0.00635002	TCAIM_10575	TCAIM	10575	285343
470.28	-1.09744	0.320298	-3.42629	0.000611878	0.00635002	SF3B3_91506	SF3B3	91506	23450
8.17901	4.7228	1.37782	3.42773	0.00060866	0.00632612	KIAA1549L_89571	KIAA1549L	89571	25758
5.53909	-5.79742	1.69086	-3.42867	0.000606541	0.00630885	ZBTB24_15799	ZBTB24	15799	9841
165.76	1.26379	0.368509	3.42948	0.000604738	0.00629484	RBM23_25864	RBM23	25864	55147
105.766	-1.37597	0.401052	-3.4309	0.000601587	0.00626676	ADRA2C_22752	ADRA2C	22752	152
486.442	1.04006	0.302779	3.43504	0.000592461	0.00618569	SARS_14913	SARS	14913	6301
98.0853	1.30669	0.380225	3.43661	0.000589037	0.00615459	PPP1R3B_23053	PPP1R3B	23053	79660
129.23	-1.25208	0.363905	-3.44068	0.000580256	0.00606744	FMNL3_90863	FMNL3	90863	91010
133.355	-1.5924	0.462711	-3.44145	0.000578599	0.00605469	ADAT3_90630	ADAT3	90630	113179
14.4654	2.82328	0.820256	3.44195	0.000577531	0.0060481	CPNE4_20332	CPNE4	20332	131034
126.491	-1.38323	0.401463	-3.44548	0.00057004	0.00597417	PDPR_10961	PDPR	10961	55066
238.889	1.34081	0.389053	3.44634	0.000568239	0.00595982	C1D_859	C1D	859	10438
173.521	-1.5316	0.44437	-3.44668	0.000567524	0.00595684	MSMB_87710	MSMB	87710	4477
553.978	1.14114	0.33076	3.45004	0.000560511	0.00588771	MIA3_90321	MIA3	90321	375056
65.0431	-1.6274	0.471655	-3.4504	0.000559765	0.00588435	ATP7B_90713	ATP7B	90713	540
39.1687	-1.93389	0.559931	-3.45379	0.000552764	0.00581824	POLR1A_18236	POLR1A	18236	25885
21.4416	2.38692	0.691131	3.45365	0.000553055	0.00581824	TIMP3_18875	TIMP3	18875	7078
34.2841	1.85221	0.536279	3.45382	0.000552714	0.00581824	RIBC1_27786	RIBC1	27786	158787
131.755	-1.29234	0.374101	-3.45451	0.000551289	0.00581294	HIST1H4D_19160	HIST1H4D	19160	8360
14.4795	3.11622	0.901645	3.45615	0.00054796	0.00578225	CHRM4_23196	CHRM4	23196	1132
151.865	1.2864	0.372171	3.45646	0.000547323	0.00577995	DST_17875	DST	17875	667
962.56	-1.03422	0.299169	-3.45699	0.000546254	0.00577307	SDHA_92384	SDHA	92384	6389
236.859	-1.14547	0.331185	-3.45869	0.000542806	0.00574542	SNX25_20818	SNX25	20818	83891
64.3388	1.49432	0.431837	3.46038	0.00053941	0.00571385	TOM1L1_24153	TOM1L1	24153	10040
10.6771	4.07853	1.17729	3.46433	0.000531552	0.00563494	SYDE1_90339	SYDE1	90339	85360
1617.23	1.24088	0.358104	3.46513	0.000529974	0.00562685	SLC4A7_12553	SLC4A7	12553	9497
1501.32	-1.08923	0.314278	-3.46581	0.000528628	0.00561688	TLE3_33869	TLE3	33869	7090
106.167	-1.32315	0.381626	-3.46714	0.000526023	0.0055935	IMP4_24629	IMP4	24629	56928
89.9989	1.24705	0.359642	3.46746	0.000525397	0.00559115	INO80C_16552	INO80C	16552	125476
15.0176	-2.91338	0.840005	-3.46829	0.000523786	0.0055792	MPPED2_22969	MPPED2	22969	744
140.822	-1.25665	0.362253	-3.46899	0.00052241	0.00557224	RAP1GDS1_10897	RAP1GDS1	10897	5910
437.995	1.03464	0.298028	3.47161	0.000517344	0.00552673	SNX16_22669	SNX16	22669	64089
1842.83	-1.01577	0.292228	-3.47596	0.000509032	0.00544215	EEF1E1_92667	EEF1E1	92667	9521
5.68131	-5.83413	1.67827	-3.47627	0.00050844	0.00544003	TLK2_92855	TLK2	92855	11011
200.609	-1.39866	0.402225	-3.47731	0.000506479	0.00542325	C6orf132_18602	C6orf132	18602	647024
42.7406	1.74097	0.500524	3.4783	0.00050461	0.00540761	CPEB2_18208	CPEB2	18208	132864
830.018	1.30055	0.373719	3.48001	0.000501392	0.00538129	MEAF6_11523	MEAF6	11523	64769
3067.03	1.11719	0.321015	3.48018	0.000501084	0.00538129	ANXA2_93347	ANXA2	93347	302
69.4076	1.35366	0.388842	3.48126	0.000499068	0.00536469	VKORC1_92983	VKORC1	92983	79001
200.677	-1.49769	0.429885	-3.48393	0.000494102	0.00531545	SLC30A6_22551	SLC30A6	22551	55676
12.7749	-3.52173	1.01072	-3.48437	0.000493293	0.00531088	ALDH4A1_15293	ALDH4A1	15293	8659
78.6972	1.54614	0.443566	3.48572	0.000490819	0.00528836	JUN_89022	JUN	89022	3725
35.6883	1.92079	0.550861	3.48688	0.000488686	0.00526949	IGSF8_20178	IGSF8	20178	93185
62.237	-1.63808	0.469726	-3.4873	0.000487915	0.00526529	YTHDF2_93195	YTHDF2	93195	51441
119.219	-1.44089	0.412724	-3.49118	0.0004809	0.00519917	AGL_162	AGL	162	178
30.6862	2.24547	0.643198	3.4911	0.000481035	0.00519917	BTC_87561	BTC	87561	685
125.678	-1.55436	0.445047	-3.49257	0.0004784	0.00517879	HIST2H2BF_93215	HIST2H2BF	93215	440689
317.293	1.29676	0.371187	3.49356	0.000476621	0.00516358	PTCH1_22316	PTCH1	22316	5727
121.145	-1.24063	0.35501	-3.49463	0.000474728	0.0051471	RFC2_5805	RFC2	5805	5982
245.035	-1.34671	0.385314	-3.49508	0.000473915	0.00514233	WDR4_25587	WDR4	25587	10785
10.4193	4.47163	1.27905	3.49605	0.000472199	0.00512773	HHIPL2_15180	HHIPL2	15180	79802
455.651	-1.05358	0.301266	-3.49716	0.000470232	0.00511039	CTU2_91243	CTU2	91243	348180
22.8889	-2.41654	0.690742	-3.49847	0.00046794	0.0050895	PARL_93068	PARL	93068	55486
148.95	-1.42162	0.406314	-3.49882	0.000467316	0.00508672	LAMA5_14531	LAMA5	14531	3911
2237.77	1.01467	0.289628	3.50335	0.00045945	0.00501294	CHMP5_92401	CHMP5	92401	51510
8.92223	4.86293	1.3879	3.5038	0.000458675	0.00500844	MYT1_19343	MYT1	19343	4661
20.736	-2.51581	0.717686	-3.50545	0.000455839	0.00498141	TMPRSS2_91261	TMPRSS2	91261	7113
563.665	-1.6708	0.476542	-3.50609	0.000454743	0.00497448	SEC63_92345	SEC63	92345	11231
5.11646	5.95617	1.69707	3.50968	0.00044864	0.00491441	HLA-DQB2_14345	HLA-DQB2	14345	3120
126.678	-1.19971	0.341566	-3.51237	0.000444123	0.00486879	MAP10_15322	MAP10	15322	54627
222.429	-1.05949	0.301631	-3.51255	0.000443828	0.00486879	MRPL38_26561	MRPL38	26561	64978
37.8075	1.78692	0.508384	3.5149	0.000439927	0.00483814	ABCC2_22	ABCC2	22	1244
12.3577	3.22479	0.916565	3.51835	0.000434242	0.00477943	ZNF395_7894	ZNF395	7894	55893
1189.38	-1.07316	0.304968	-3.51892	0.000433302	0.00477288	ZNF282_18145	ZNF282	18145	8427
313.709	-1.01959	0.289624	-3.5204	0.000430895	0.00475016	FBXO9_15085	FBXO9	15085	26268
95.3393	-1.76134	0.499881	-3.52353	0.00042584	0.00470385	TSPAN10_15129	TSPAN10	15129	83882
12.5532	-4.14331	1.17593	-3.52342	0.000426013	0.00470385	PVALB_15467	PVALB	15467	4151
50.5336	-1.62758	0.461811	-3.52434	0.000424547	0.00469537	STARD3_20470	STARD3	20470	10948
567.175	1.01864	0.289031	3.52432	0.000424565	0.00469537	TGIF1_93084	TGIF1	93084	7050
38.3504	-2.27905	0.645883	-3.52858	0.000417793	0.00463071	PRTFDC1_20130	PRTFDC1	20130	56952
19.9873	2.4243	0.687079	3.52842	0.000418048	0.00463071	ACSL4_22501	ACSL4	22501	2182
395.86	-1.70094	0.481665	-3.53136	0.000413423	0.00458683	SFXN5_23304	SFXN5	23304	94097
95.5852	-1.7156	0.48574	-3.53192	0.000412548	0.00458081	USP2_25436	USP2	25436	9099
375.235	1.00369	0.284074	3.5332	0.000410567	0.00456248	DOLPP1_10497	DOLPP1	10497	57171
295.225	-1.37019	0.38779	-3.53333	0.000410354	0.00456248	ZBTB42_15005	ZBTB42	15005	100128927
26.6059	2.19343	0.620075	3.53736	0.000404147	0.00450201	BBC3_640	BBC3	640	27113
946.41	-1.00061	0.282639	-3.54024	0.000399762	0.00446384	FAM241A_14423	FAM241A	14423	132720
152.437	1.33359	0.376716	3.54003	0.000400075	0.00446384	SDC2_21231	SDC2	21231	6383
57.3081	-2.1984	0.620968	-3.54027	0.000399713	0.00446384	CCDC78_22438	CCDC78	22438	124093
5.572	6.08173	1.71664	3.54281	0.000395892	0.00443149	ANGPTL6_12697	ANGPTL6	12697	83854
109.658	-1.63237	0.460519	-3.54464	0.000393147	0.00440692	INTS1_15237	INTS1	15237	26173
45.0209	-1.98942	0.561271	-3.54449	0.000393379	0.00440692	SOCS3_15641	SOCS3	15641	9021
138.657	-1.23793	0.349106	-3.54599	0.000391142	0.00439566	NDUFAF6_24040	NDUFAF6	24040	137682
57.7372	1.73701	0.489618	3.54768	0.000388636	0.00437153	JAK3_26075	JAK3	26075	3718
296.385	-1.30709	0.368392	-3.5481	0.000388019	0.00436813	RAB6D_23435	RAB6D	23435	150786
13.0628	-3.52229	0.992547	-3.54874	0.000387075	0.00436107	VEPH1_11084	VEPH1	11084	79674
44.6045	-2.64605	0.74469	-3.55323	0.000380536	0.00429475	MMP16_13498	MMP16	13498	4325
155.876	-1.17427	0.33043	-3.55376	0.000379762	0.00429267	CSK_89541	CSK	89541	1445
76.0722	-1.5873	0.44658	-3.55434	0.000378933	0.00428682	HIST1H4J_2959	HIST1H4J	2959	8363
142.681	-1.31068	0.368584	-3.55598	0.000376567	0.00426354	MED21_4109	MED21	4109	9412
73.8287	1.50856	0.42395	3.55835	0.00037319	0.00423224	RNF180_11544	RNF180	11544	285671
78.726	1.43042	0.401815	3.55989	0.000371007	0.00421094	MLF1_20677	MLF1	20677	4291
14.7744	-3.98292	1.11828	-3.56165	0.000368537	0.00418979	MTRNR2L8_25409	MTRNR2L8	25409	100463486
28.7893	-2.0224	0.567799	-3.56183	0.000368275	0.00418979	NDUFV1_91399	NDUFV1	91399	4723
1574.3	-1.07186	0.300844	-3.56284	0.000366868	0.00417769	CALML4_13525	CALML4	13525	91860
22.6671	-2.46762	0.692263	-3.56457	0.000364447	0.00415355	INPP5J_13636	INPP5J	13636	27124
46.7406	-1.97406	0.553472	-3.56669	0.000361522	0.00412362	PAN3_19132	PAN3	19132	171389
346.763	1.00685	0.282066	3.56957	0.000357565	0.00408186	HAGH_20499	HAGH	20499	3029
888.205	1.02815	0.288022	3.56971	0.000357383	0.00408186	MYO1D_21870	MYO1D	21870	4642
46.797	-2.70529	0.757789	-3.56997	0.000357023	0.00408186	NAA16_88392	NAA16	88392	79612
218.148	1.15567	0.323736	3.5698	0.00035726	0.00408186	HDAC6_91641	HDAC6	91641	10013
37.1733	-1.87372	0.524457	-3.57269	0.000353329	0.00404997	WDR25_21746	WDR25	21746	79446
27.5809	-2.17957	0.610099	-3.57249	0.000353599	0.00404997	TEDC2_33881	TEDC2	33881	80178
249.891	-1.16362	0.325578	-3.57402	0.000351544	0.00403312	BORA_13407	BORA	13407	79866
120.062	-1.2546	0.350603	-3.5784	0.000345707	0.00396945	PIGL_22244	PIGL	22244	9487
171.247	1.18902	0.331875	3.58272	0.000340037	0.00391085	DHCR7_89838	DHCR7	89838	1717
116.446	1.24165	0.346467	3.58374	0.000338714	0.00389888	NOCT_24819	NOCT	24819	25819
44.9559	-1.91008	0.532716	-3.58555	0.000336367	0.00387509	GPCPD1_90769	GPCPD1	90769	56261
736.076	1.01997	0.284415	3.5862	0.000335533	0.00386871	SUPT5H_18119	SUPT5H	18119	6829
118.062	-1.45384	0.405046	-3.58932	0.000331541	0.00382907	ADCY3_90882	ADCY3	90882	109
33.5659	2.20249	0.613541	3.5898	0.000330929	0.00382521	APOBEC3H_15770	APOBEC3H	15770	164668
29.8275	-2.24526	0.625375	-3.59026	0.000330352	0.00382174	EPHB2_2194	EPHB2	2194	2048
130.057	1.45079	0.403987	3.59117	0.000329193	0.00381152	EGLN1_88863	EGLN1	88863	54583
26.0873	-2.34435	0.652227	-3.59437	0.000325173	0.00376813	DAGLA_24265	DAGLA	24265	747
1016.65	1.02375	0.284781	3.59486	0.000324563	0.00376423	PPFIBP1_22884	PPFIBP1	22884	8496
73.3	-1.54995	0.430959	-3.59652	0.000322498	0.00374342	CDC25A_1158	CDC25A	1158	993
29.3657	-2.28112	0.633754	-3.59937	0.000318988	0.00370891	C9orf116_28465	C9orf116	28465	138162
370.814	-1.10887	0.307998	-3.60025	0.000317913	0.00369952	PARP1_4934	PARP1	4934	142
92.8069	1.40431	0.389951	3.60126	0.000316681	0.00368829	SINHCAF_18264	SINHCAF	18264	58516
70.6029	-1.54116	0.427878	-3.60188	0.000315924	0.00368258	TIGD1_25800	TIGD1	25800	200765
250.997	1.0522	0.291836	3.60544	0.000311628	0.00363557	BCL6_20016	BCL6	20016	604
860.598	-1.25892	0.349043	-3.60676	0.000310039	0.00362009	STAU2_92358	STAU2	92358	27067
206.358	1.08116	0.2997	3.60746	0.000309211	0.00361348	BCL2L13_18967	BCL2L13	18967	23786
70.9984	-1.53003	0.423979	-3.60875	0.000307675	0.00359858	ESCO2_14044	ESCO2	14044	157570
147.642	1.22598	0.339553	3.61058	0.000305512	0.00357648	TGM1_20398	TGM1	20398	7051
133.649	-1.30241	0.360721	-3.61057	0.000305528	0.00357648	NDUFV1_90568	NDUFV1	90568	4723
1623.75	-1.26312	0.349693	-3.61209	0.000303737	0.00356156	NOC2L_93157	NOC2L	93157	26155
28.4478	-2.15404	0.596274	-3.61251	0.00030325	0.00355888	SOCS2_6660	SOCS2	6660	8835
12629	1.0064	0.27841	3.61481	0.00030057	0.00353042	EIF3H_14219	EIF3H	14219	8667
64.0424	-1.81168	0.500914	-3.61676	0.000298319	0.00350995	PRKAR1A_93373	PRKAR1A	93373	5573
5.39119	6.03391	1.66695	3.61973	0.000294909	0.00347575	FAM177B_25765	FAM177B	25765	400823
256.821	-1.13012	0.312005	-3.62211	0.000292206	0.00344683	QSER1_89073	QSER1	89073	79832
45.8984	-2.01131	0.554827	-3.62511	0.000288841	0.00341006	CAPZA1_23364	CAPZA1	23364	829
158.207	1.15906	0.319581	3.62681	0.000286942	0.00339053	STK38L_23972	STK38L	23972	23012
30.7804	2.29505	0.632761	3.62703	0.000286696	0.00339052	PADI3_22452	PADI3	22452	51702
124.44	-1.35207	0.372505	-3.62965	0.000283802	0.00335918	GTPBP6_21086	GTPBP6	21086	8225
355.544	-1.19657	0.32966	-3.62969	0.000283757	0.00335918	FBH1_89682	FBH1	89682	84893
303.831	-1.11641	0.307222	-3.63387	0.000279197	0.00331318	GTF2H1_92563	GTF2H1	92563	2965
449.455	1.06734	0.293653	3.63469	0.000278312	0.00330552	CLSTN1_1400	CLSTN1	1400	22883
171.712	1.30248	0.358333	3.63482	0.000278171	0.00330552	PHGDH_5113	PHGDH	5113	26227
29.9008	-2.456	0.675183	-3.63753	0.00027527	0.00328045	TMEM181_89884	TMEM181	89884	57583
83.9278	1.36906	0.37634	3.63782	0.00027496	0.00327981	UGGT1_7526	UGGT1	7526	56886
4275.8	1.07317	0.294874	3.63943	0.000273246	0.00326218	EBAG9_12186	EBAG9	12186	9166
165.953	1.19506	0.328326	3.63985	0.000272799	0.00325967	DHRS12_25640	DHRS12	25640	79758
45.8206	1.87018	0.5132	3.64415	0.000268277	0.00321119	FAM110C_20024	FAM110C	20024	642273
131.856	1.17155	0.321436	3.64473	0.000267669	0.00320891	STAT3_6829	STAT3	6829	6774
28.0089	2.12711	0.582912	3.64911	0.000263153	0.00316378	SBSN_13897	SBSN	13897	374897
319.02	-1.41038	0.386503	-3.64909	0.000263172	0.00316378	YTHDC2_21708	YTHDC2	21708	64848
948.54	-1.06093	0.29061	-3.6507	0.000261526	0.00314949	ARHGAP11A_26843	ARHGAP11A	26843	9824
18.0756	-3.31135	0.906717	-3.65202	0.000260183	0.00313604	ABHD10_14372	ABHD10	14372	55347
547.66	-1.02317	0.279923	-3.65521	0.000256974	0.00310008	MCCC1_20328	MCCC1	20328	56922
255.399	-1.01276	0.276946	-3.65689	0.000255292	0.00308247	NFE2L3_92362	NFE2L3	92362	9603
289.992	-1.02081	0.279116	-3.65729	0.000254894	0.00308036	PHLDB1_15399	PHLDB1	15399	23187
6.43481	-6.01372	1.64413	-3.65768	0.000254505	0.00308036	KCNK5_21009	KCNK5	21009	8645
132.458	-1.30769	0.357517	-3.6577	0.000254488	0.00308036	ACTR3B_21219	ACTR3B	21219	57180
268.908	1.22687	0.335381	3.65814	0.000254055	0.00308036	RAPGEF5_23719	RAPGEF5	23719	9771
13.4356	3.16686	0.865444	3.65923	0.000252972	0.00307327	CXCL8_14324	CXCL8	14324	3576
46.2149	-1.90953	0.521629	-3.66071	0.000251517	0.00305828	PC_24475	PC	24475	3872
117.863	1.39816	0.381837	3.66166	0.000250582	0.00304959	BTBD7_11914	BTBD7	11914	55727
1225.66	-1.02375	0.27956	-3.662	0.000250257	0.00304833	CDT1_21099	CDT1	21099	81620
81.2232	-1.93322	0.527828	-3.6626	0.000249666	0.0030438	ADGRL1_23280	ADGRL1	23280	22859
615.745	-1.16438	0.317906	-3.66265	0.000249617	0.0030438	TAF15_25388	TAF15	25388	8148
304.184	-1.03175	0.281539	-3.66469	0.000247642	0.00302716	SNX17_23238	SNX17	23238	9784
155.098	1.45058	0.395331	3.66928	0.000243235	0.00297592	NFIL3_4565	NFIL3	4565	4783
1323.61	1.26156	0.343777	3.66969	0.00024284	0.00297371	RNF149_16146	RNF149	16146	284996
90.5128	-1.45799	0.397211	-3.67057	0.000242007	0.00296615	CMTM1_27033	CMTM1	27033	113540
63.5359	1.48834	0.405344	3.6718	0.000240845	0.00295452	ZNHIT1_10642	ZNHIT1	10642	10467
26.7477	-3.57021	0.972199	-3.6723	0.000240376	0.00295401	CPSF6_18039	CPSF6	18039	11052
129.904	-1.4447	0.393345	-3.67284	0.000239868	0.00295039	GYG1_2852	GYG1	2852	2992
16.4337	3.48754	0.948064	3.67859	0.000234525	0.00288849	ADGRE2_19218	ADGRE2	19218	30817
112.035	1.43358	0.389644	3.6792	0.000233967	0.00288552	VEGFA_12596	VEGFA	12596	7422
2760.61	1.36276	0.370321	3.67996	0.000233274	0.00287955	GRHL3_91237	GRHL3	91237	57822
432.866	-1.62296	0.440861	-3.68135	0.000232005	0.00286645	ZNF138_28103	ZNF138	28103	7697
5753.13	1.00448	0.272772	3.68249	0.000230968	0.00285875	HP1BP3_3088	HP1BP3	3088	50809
59.2785	-2.13629	0.580117	-3.68251	0.000230951	0.00285875	TPCN1_19034	TPCN1	19034	53373
30.0298	-2.57691	0.69965	-3.68314	0.000230382	0.00285661	CHRM1_16114	CHRM1	16114	1128
3523.96	1.18442	0.321546	3.68352	0.000230038	0.0028549	VMP1_7666	VMP1	7666	81671
152.507	-1.71798	0.465658	-3.68936	0.00022482	0.00279266	SACM1L_6098	SACM1L	6098	22908
302.183	-1.40261	0.379852	-3.69253	0.000222038	0.00276058	NCAPG_4478	NCAPG	4478	64151
432.255	1.02936	0.278629	3.69437	0.000220434	0.00274311	SAMD15_20425	SAMD15	20425	161394
219.861	1.2859	0.347918	3.69598	0.000219043	0.00272826	NEU1_4546	NEU1	4546	4758
6.25659	-5.97367	1.61546	-3.69781	0.000217465	0.00271105	BRINP2_13836	BRINP2	13836	57795
45.2893	-1.7837	0.482137	-3.69958	0.000215957	0.00269711	GAS2L1_17918	GAS2L1	17918	10634
3135.91	1.28894	0.348105	3.70274	0.000213283	0.00266614	ZNF160_16973	ZNF160	16973	90338
93.2326	1.5603	0.421367	3.70294	0.000213112	0.00266614	GCC2_25195	GCC2	25195	9648
309.965	-1.24697	0.336712	-3.70337	0.000212752	0.00266432	SP3_93048	SP3	93048	560
8.02619	5.62256	1.51767	3.70474	0.00021161	0.00265242	SPTB_12584	SPTB	12584	6710
991.574	-1.02802	0.277369	-3.70633	0.000210281	0.00263815	FAM111B_33552	FAM111B	33552	374393
5.83377	6.14576	1.65746	3.70795	0.000208947	0.0026238	USP17L5_87586	USP17L5	87586	728386
128.722	-1.46307	0.394374	-3.70986	0.000207375	0.00260643	CLIP4_90050	CLIP4	90050	53347
991.827	1.01952	0.274788	3.71021	0.000207089	0.00260521	RAB5B_22829	RAB5B	22829	5869
48.7901	-2.26312	0.609808	-3.7112	0.000206277	0.00260054	RAP1A_16378	RAP1A	16378	5906
64.2265	-1.64591	0.443534	-3.71089	0.00020653	0.00260054	SLC25A19_18913	SLC25A19	18913	60386
138.771	1.56007	0.420378	3.71112	0.000206346	0.00260054	YIPF5_7795	YIPF5	7795	81555
223.242	1.33628	0.359991	3.71199	0.000205637	0.00259878	MRTFA_25000	MRTFA	25000	57591
251.389	-1.21632	0.327393	-3.71516	0.000203073	0.00257108	NDUFV3_27573	NDUFV3	27573	4731
249.583	-1.56731	0.421306	-3.72011	0.000199135	0.00252354	PCGF6_13952	PCGF6	13952	84108
10.2379	5.05475	1.35857	3.72064	0.000198717	0.00252055	SLPI_13018	SLPI	13018	6590
28.398	2.2558	0.60621	3.72116	0.00019831	0.0025183	SETBP1_15762	SETBP1	15762	26040
342.391	1.05438	0.28332	3.72153	0.000198023	0.0025183	NGLY1_27583	NGLY1	27583	55768
113.593	-1.36108	0.36516	-3.72736	0.000193494	0.00246562	CARD10_23369	CARD10	23369	29775
106.693	-2.21772	0.594459	-3.73066	0.00019098	0.00243584	CEP128_27003	CEP128	27003	145508
54.7715	1.9414	0.520253	3.73165	0.000190229	0.0024285	RFX3_24001	RFX3	24001	5991
419.239	1.16046	0.310859	3.73307	0.000189163	0.00241712	MXD4_24415	MXD4	24415	10608
604.931	1.06331	0.284588	3.73631	0.000186738	0.00238835	ANXA2_93348	ANXA2	93348	302
167.972	1.19915	0.320884	3.73702	0.000186214	0.00238385	BBC3_25556	BBC3	25556	27113
15.6781	-4.77305	1.27611	-3.74032	0.000183785	0.00235494	TK2_27960	TK2	27960	7083
89.8798	1.58325	0.423073	3.74226	0.000182372	0.002339	ST3GAL1_16088	ST3GAL1	16088	6482
30.6396	-2.38482	0.636677	-3.74573	0.000179873	0.00230909	SPINDOC_18589	SPINDOC	18589	144097
77.8149	-1.86461	0.497615	-3.74708	0.000178902	0.00229891	IFITM1_3226	IFITM1	3226	8519
114.306	-1.39785	0.373052	-3.74707	0.000178913	0.00229891	CKAP2_14469	CKAP2	14469	26586
143.903	1.24066	0.33107	3.74742	0.000178664	0.00229891	DMTN_23208	DMTN	23208	2039
28.2868	-2.63153	0.701843	-3.74945	0.00017722	0.00228566	MTERF2_16862	MTERF2	16862	80298
1646.58	-1.58435	0.422181	-3.75277	0.000174892	0.00225774	NDUFB7_21988	NDUFB7	21988	4713
121.639	1.32049	0.351731	3.75427	0.000173844	0.00224632	BAIAP2L1_23758	BAIAP2L1	23758	55971
117.457	-1.41366	0.37609	-3.75883	0.000170708	0.00220786	MYBBP1A_15207	MYBBP1A	15207	10514
142.387	-1.26777	0.337233	-3.75932	0.000170379	0.00220566	FASTKD1_27214	FASTKD1	27214	79675
334.339	-1.66205	0.441581	-3.76387	0.000167306	0.00216792	ZNF700_93174	ZNF700	93174	90592
45.2966	1.85452	0.492676	3.76419	0.000167093	0.00216718	TMPRSS13_23903	TMPRSS13	23903	84000
1587.85	-1.14484	0.304098	-3.7647	0.000166749	0.00216476	MBNL1_4056	MBNL1	4056	4154
79.0872	-1.5409	0.408849	-3.76887	0.00016399	0.00213095	CXXC1_1680	CXXC1	1680	30827
351.045	1.29625	0.343928	3.76895	0.000163934	0.00213095	FTL_18281	FTL	18281	2512
2663.55	1.21814	0.32314	3.76969	0.000163451	0.00212795	SNHG32_901	SNHG32	901	50854
269.19	-1.17747	0.311859	-3.77564	0.000159595	0.0020797	GINS4_13918	GINS4	13918	84296
219.601	1.39146	0.368384	3.77721	0.000158597	0.00206865	LRATD2_19790	LRATD2	19790	157638
6.73325	-6.07913	1.60922	-3.77768	0.000158297	0.00206668	PDCD2L_92677	PDCD2L	92677	84306
2665.32	-1.5184	0.401846	-3.77855	0.000157742	0.0020614	OSGIN2_25109	OSGIN2	25109	734
636.828	1.09128	0.288808	3.77857	0.000157729	0.0020614	BZW1_92393	BZW1	92393	9689
51.7138	-1.82713	0.483449	-3.77936	0.000157234	0.00205865	REEP2_24279	REEP2	24279	51308
164.596	-1.73569	0.459156	-3.78018	0.000156713	0.00205377	NPIPB4_33664	NPIPB4	33664	440345
660.164	1.21497	0.321378	3.78051	0.000156509	0.00205304	RABL3_16985	RABL3	16985	285282
1166.56	1.09002	0.288161	3.78268	0.00015515	0.00203909	CBX3_92648	CBX3	92648	11335
2963.35	-1.01215	0.267562	-3.78285	0.000155041	0.00203909	HIST1H2BL_93142	HIST1H2BL	93142	8340
81.2379	-1.53713	0.406277	-3.78345	0.000154672	0.00203744	SLC12A9_14005	SLC12A9	14005	56996
388.581	-1.05947	0.280034	-3.78335	0.000154729	0.00203744	SRSF1_91381	SRSF1	91381	6426
394.76	-1.46596	0.387329	-3.78479	0.00015384	0.00203352	DTD2_1974	DTD2	1974	112487
339.456	-1.06792	0.282179	-3.78455	0.00015399	0.00203352	SUZ12_6905	SUZ12	6905	23512
408.002	1.1911	0.314556	3.78659	0.000152729	0.00202268	RNF19A_12529	RNF19A	12529	25897
306.868	-1.15459	0.304901	-3.78678	0.000152615	0.00202268	METRNL_22115	METRNL	22115	284207
119.139	1.47454	0.389127	3.78936	0.000151035	0.00200878	C3orf67_19871	C3orf67	19871	200844
620.96	-1.23553	0.326099	-3.78881	0.000151368	0.00200878	RERG_19873	RERG	19873	85004
68.3768	1.5445	0.407652	3.78878	0.000151389	0.00200878	ZKSCAN3_22769	ZKSCAN3	22769	80317
465.305	1.14276	0.301594	3.78907	0.000151213	0.00200878	NSMCE3_27571	NSMCE3	27571	56160
330.756	1.31772	0.347324	3.79391	0.000148293	0.00197528	RALB_88234	RALB	88234	5899
29.5584	-2.91275	0.767357	-3.79582	0.000147158	0.00196207	NBEAL2_90038	NBEAL2	90038	23218
85.1677	-1.52005	0.400369	-3.79661	0.000146686	0.00195955	AUNIP_15665	AUNIP	15665	79000
50.8016	-2.03264	0.535132	-3.79839	0.000145638	0.00194744	PITPNM2_24799	PITPNM2	24799	57605
4529.92	1.21561	0.319806	3.80108	0.000144069	0.00193019	RPL11_90878	RPL11	90878	6135
225.508	1.35521	0.356507	3.80135	0.000143912	0.00192995	IRF2BP2_20418	IRF2BP2	20418	359948
164.008	1.17759	0.309726	3.80205	0.000143506	0.00192638	TMEM87A_18475	TMEM87A	18475	25963
270.63	-2.10121	0.55213	-3.80564	0.000141435	0.00190054	ZNF273_14338	ZNF273	14338	10793
211.496	1.11531	0.293067	3.80563	0.000141442	0.00190054	IDH1_20495	IDH1	20495	3417
83.7386	1.4962	0.392859	3.80849	0.000139818	0.00188604	IKZF2_26537	IKZF2	26537	22807
786.997	1.21423	0.318661	3.8104	0.000138744	0.00187338	TPM4_92984	TPM4	92984	7171
35.5819	-2.62372	0.688445	-3.81107	0.000138364	0.00187008	EIF5B_2113	EIF5B	2113	9669
51.4083	-2.90491	0.761955	-3.81244	0.000137601	0.00186159	MTRNR2L9_14536	MTRNR2L9	14536	100463487
5137.58	1.44245	0.378353	3.81245	0.000137597	0.00186159	RPL21_19377	RPL21	19377	6144
711.576	1.00964	0.264749	3.8136	0.000136959	0.00185653	OS9_4841	OS9	4841	10956
11.6433	-5.02875	1.31836	-3.8144	0.000136514	0.00185233	SIGMAR1_6316	SIGMAR1	6316	10280
535.196	1.04849	0.274665	3.81735	0.000134892	0.00183212	PTPN12_5598	PTPN12	5598	5782
1424.07	-1.27134	0.332884	-3.81917	0.000133902	0.00182046	JTB_3472	JTB	3472	10899
216.988	-1.94461	0.508958	-3.82077	0.000133037	0.00181048	ZNF714_20773	ZNF714	20773	148206
1440.79	-1.68516	0.440803	-3.82293	0.000131874	0.00179642	PSMD1_90600	PSMD1	90600	5707
200.798	-1.24353	0.32524	-3.82342	0.000131611	0.00179462	SNRNP25_14982	SNRNP25	14982	79622
1740.8	1.0239	0.267702	3.82476	0.000130899	0.00178666	CFL1_1268	CFL1	1268	1072
431.543	1.35049	0.353009	3.82566	0.000130424	0.00178195	METTL18_20275	METTL18	20275	92342
882.322	-1.05258	0.275038	-3.82703	0.000129697	0.00177553	GORASP2_26212	GORASP2	26212	26003
1010.45	-1.12463	0.293661	-3.82968	0.000128312	0.00175831	YWHAQ_19844	YWHAQ	19844	10971
90.5512	-1.73674	0.453467	-3.82991	0.00012819	0.00175831	DECR2_91220	DECR2	91220	26063
78.6999	1.49626	0.390161	3.83498	0.000125574	0.00172592	TMEM53_23857	TMEM53	23857	79639
120.885	1.32255	0.344741	3.83635	0.000124877	0.00171805	ARPC5_462	ARPC5	462	10092
19.9147	-2.8584	0.745046	-3.83654	0.000124779	0.00171805	PCNA_4987	PCNA	4987	5111
313.01	1.17698	0.306549	3.83945	0.000123308	0.00170155	S100A10_24605	S100A10	24605	6281
113.193	1.5104	0.393215	3.84115	0.000122459	0.00169322	DMPK_91464	DMPK	91464	1760
108.049	-1.80079	0.46871	-3.842	0.000122035	0.00168905	CASKIN1_87904	CASKIN1	87904	57524
154.512	-1.39546	0.362856	-3.84577	0.000120174	0.00166662	NSMF_4729	NSMF	4729	26012
27.4526	2.54464	0.660728	3.85127	0.000117508	0.00163452	IQCJ-SCHIP1_13265	IQCJ-SCHIP1	13265	100505385
71.3866	-2.0842	0.541205	-3.85103	0.000117622	0.00163452	FOXK1_18582	FOXK1	18582	221937
101.011	-1.52281	0.395365	-3.85166	0.000117321	0.00163452	ARRB1_22993	ARRB1	22993	408
32.3927	-2.3257	0.603906	-3.8511	0.00011759	0.00163452	SNRPC_92660	SNRPC	92660	3183
79.8006	1.45479	0.377653	3.85218	0.000117072	0.00163345	FAM187A_33660	FAM187A	33660	100528020
104.835	-1.55316	0.403115	-3.85289	0.000116731	0.00163033	KIF18A_17633	KIF18A	17633	81930
170.968	1.31337	0.340586	3.85621	0.000115157	0.00160999	C4orf3_24346	C4orf3	24346	401152
70.1606	-1.62102	0.420299	-3.85683	0.000114869	0.00160836	CABLES2_89871	CABLES2	89871	81928
193.889	1.27096	0.329544	3.85671	0.000114925	0.00160836	DNM2_91504	DNM2	91504	1785
128.985	-2.27165	0.588752	-3.85842	0.000114122	0.00160037	ZNF708_12582	ZNF708	12582	7562
342.55	1.39734	0.362119	3.85877	0.000113957	0.00159969	WSB1_21546	WSB1	21546	26118
295.009	-1.12342	0.291056	-3.85981	0.000113473	0.00159451	KRI1_88948	KRI1	88948	65095
2177.97	1.14827	0.297176	3.86395	0.000111566	0.00157251	UBC_7464	UBC	7464	6233
319.958	-1.14758	0.296753	-3.86711	0.000110133	0.00155549	SLC25A15_24735	SLC25A15	24735	10166
123.955	-1.28715	0.332755	-3.86817	0.000109656	0.00155034	AOX1_89782	AOX1	89782	316
1878.87	-1.14707	0.296456	-3.86927	0.00010916	0.0015449	CA12_20197	CA12	20197	771
20.5426	3.02661	0.781923	3.87072	0.000108515	0.00153735	SERPINA1_6246	SERPINA1	6246	5265
7.00445	-6.13652	1.5844	-3.8731	0.000107461	0.00152442	ASZ1_17757	ASZ1	17757	136991
79.2378	-2.50744	0.647411	-3.87303	0.000107492	0.00152442	S100A8_88727	S100A8	88727	6279
64.3685	-1.77883	0.459236	-3.87345	0.000107305	0.00152442	A4GALT_88955	A4GALT	88955	53947
415.232	-1.70637	0.440531	-3.87344	0.000107311	0.00152442	PSMA3_92448	PSMA3	92448	5684
690.454	-1.13481	0.292878	-3.87469	0.000106759	0.00152027	ZNF398_15876	ZNF398	15876	57541
43.8316	1.9036	0.491033	3.87673	0.000105871	0.00150918	PGM2L1_20327	PGM2L1	20327	283209
11.0923	-5.81279	1.499	-3.87777	0.000105418	0.00150428	ZNF600_12659	ZNF600	12659	162966
172.744	-1.21402	0.313067	-3.87783	0.000105391	0.00150428	SNX18_89757	SNX18	89757	112574
16.5757	3.49767	0.901632	3.87926	0.000104773	0.00149817	FGD5_15552	FGD5	15552	152273
27.5324	2.4827	0.639936	3.87961	0.000104625	0.0014976	TNIK_24491	TNIK	24491	23043
448.027	-1.14023	0.293802	-3.88095	0.000104049	0.0014909	PIGM_22494	PIGM	22494	93183
325.22	-1.08052	0.278345	-3.88194	0.000103626	0.00148638	LIMS1_21639	LIMS1	21639	3987
504.874	-1.01483	0.261311	-3.8836	0.00010292	0.00147779	ATP8B2_17076	ATP8B2	17076	57198
41.7009	-2.05764	0.529821	-3.88365	0.000102899	0.00147779	GDAP1_22905	GDAP1	22905	54332
70.186	1.84917	0.475975	3.88502	0.000102322	0.00147226	KPNA7_89687	KPNA7	89687	23633
63.6714	-1.6031	0.412573	-3.88562	0.000102068	0.00147014	UBIAD1_22804	UBIAD1	22804	29914
235.071	1.29453	0.332742	3.89048	0.000100046	0.00144252	CDK2AP2_26999	CDK2AP2	26999	10263
15.3438	3.56274	0.914282	3.89677	9.7486e-05	0.00140708	TFF3_18338	TFF3	18338	7033
79.5083	-2.11663	0.543116	-3.8972	9.73112e-05	0.00140602	DDHD1_10888	DDHD1	10888	80821
286.38	1.27357	0.326701	3.89826	9.68857e-05	0.00140134	ZSWIM6_87365	ZSWIM6	87365	57688
54.0802	1.73151	0.444023	3.8996	9.63504e-05	0.00139506	FCHSD1_90272	FCHSD1	90272	89848
100.46	1.52059	0.389733	3.90161	9.55556e-05	0.00138501	LFNG_17876	LFNG	17876	3955
6259.55	1.11057	0.284616	3.902	9.54006e-05	0.00138421	TBCA_6970	TBCA	6970	6902
466.341	1.05924	0.271461	3.902	9.54e-05	0.00138421	FAM111A_13619	FAM111A	13619	63901
1664.27	1.1397	0.292034	3.90261	9.51591e-05	0.00138361	EMC4_12944	EMC4	12944	51234
30.7774	2.56155	0.655978	3.90493	9.42513e-05	0.00137186	SESN3_14278	SESN3	14278	143686
6.98311	6.41319	1.64105	3.90797	9.30758e-05	0.00135618	SIGLEC6_15113	SIGLEC6	15113	946
32.2984	-2.38049	0.608276	-3.9135	9.09667e-05	0.00132685	B3GALNT1_23824	B3GALNT1	23824	8706
188.223	-1.17354	0.299656	-3.91629	8.99212e-05	0.00131298	ACOX3_12447	ACOX3	12447	8310
7.00348	-6.13634	1.56649	-3.91725	8.95654e-05	0.00130917	NXPH3_10922	NXPH3	10922	11248
24.1893	-2.93748	0.749656	-3.91843	8.91273e-05	0.00130415	ZNF77_18788	ZNF77	18788	58492
7.61341	-6.25662	1.59613	-3.91988	8.85929e-05	0.0012977	MTRNR2L1_25555	MTRNR2L1	25555	100462977
17.4076	3.41895	0.871847	3.92151	8.79969e-05	0.00129034	MAP1B_12472	MAP1B	12472	4131
134.717	-1.34902	0.343933	-3.92234	8.76924e-05	0.00128724	MED12L_18187	MED12L	18187	116931
431.917	1.15918	0.29539	3.92423	8.70083e-05	0.00127856	RSBN1_17183	RSBN1	17183	54665
335.22	1.06495	0.271256	3.92601	8.6365e-05	0.00127157	CHMP6_1311	CHMP6	1311	79643
111.804	1.40804	0.358662	3.9258	8.64407e-05	0.00127157	PLA2G4C_19984	PLA2G4C	19984	8605
953.174	1.09871	0.279562	3.93012	8.49021e-05	0.00125294	CREB1_28364	CREB1	28364	1385
204.439	-1.26443	0.321718	-3.93024	8.48623e-05	0.00125294	TRRAP_88389	TRRAP	88389	8295
8.34804	-6.38965	1.62502	-3.93203	8.42302e-05	0.00124569	RECQL4_14896	RECQL4	14896	9401
60.789	1.88871	0.480316	3.93222	8.41635e-05	0.00124569	CFD_17475	CFD	17475	1675
202.558	-1.29793	0.330059	-3.93242	8.40943e-05	0.00124569	CHDH_21066	CHDH	21066	55349
374.865	1.15453	0.293539	3.93315	8.38386e-05	0.00124389	CHFR_90689	CHFR	90689	55743
953.416	1.0475	0.266289	3.93371	8.3645e-05	0.00124235	ILK_3355	ILK	3355	3611
89.6591	-1.65627	0.42101	-3.93403	8.35326e-05	0.00124202	ETFRF1_12144	ETFRF1	12144	144363
4866.58	-1.38545	0.351957	-3.93641	8.27094e-05	0.0012311	TMTC3_89780	TMTC3	89780	160418
862.264	-1.02853	0.261264	-3.93673	8.25982e-05	0.00123078	CAP2_92570	CAP2	92570	5271
83.6543	-1.52031	0.386069	-3.93791	8.21953e-05	0.00122609	CAB39L_22153	CAB39L	22153	81617
635.086	1.19936	0.304508	3.93869	8.19265e-05	0.00122341	ZKSCAN1_13775	ZKSCAN1	13775	7586
237.733	1.46208	0.371133	3.9395	8.165e-05	0.0012206	RBCK1_91541	RBCK1	91541	10616
613.756	-1.01345	0.257197	-3.94034	8.1365e-05	0.00121775	TEX261_20396	TEX261	20396	113419
206.208	1.16889	0.296648	3.94033	8.13711e-05	0.00121775	MSL3_27534	MSL3	27534	10943
64.9472	-1.71623	0.435434	-3.94141	8.10027e-05	0.00121548	SKP2_6327	SKP2	6327	6502
54.5693	-2.45022	0.621679	-3.94129	8.10438e-05	0.00121548	DAP3_92736	DAP3	92736	7818
194.609	-1.29051	0.327281	-3.94314	8.04222e-05	0.00120878	MKKS_17700	MKKS	17700	8195
154.697	-1.62467	0.411682	-3.94641	7.93305e-05	0.00119431	RFC5_5812	RFC5	5812	5985
57.2353	-2.0634	0.522871	-3.94629	7.93728e-05	0.00119431	PPM1E_17984	PPM1E	17984	22843
1357.17	-1.6402	0.415246	-3.94996	7.81652e-05	0.00117871	CENPP_23342	CENPP	23342	401541
95.2536	-1.80753	0.457559	-3.95039	7.8025e-05	0.00117788	IQSEC1_24323	IQSEC1	24323	9922
530.331	-1.388	0.35132	-3.95082	7.78853e-05	0.00117706	UTP4_11499	UTP4	11499	84916
17.7065	-3.65512	0.92509	-3.95109	7.77953e-05	0.00117698	TUBA3E_15216	TUBA3E	15216	112714
164.509	-1.26255	0.319471	-3.95199	7.75032e-05	0.00117385	TENT2_19346	TENT2	19346	167153
322.984	-1.36535	0.345287	-3.95426	7.67727e-05	0.00116406	MDC1_14718	MDC1	14718	9656
24.1101	2.74329	0.693726	3.95443	7.67188e-05	0.00116406	EPAS1_16750	EPAS1	16750	2034
57.8484	-1.91014	0.48263	-3.95776	7.56544e-05	0.00114963	TANK_23080	TANK	23080	10010
2130.57	-1.64927	0.416424	-3.96057	7.47722e-05	0.00113748	HIST1H4F_11465	HIST1H4F	11465	8361
1714.52	1.21696	0.30724	3.96095	7.46537e-05	0.00113693	TPT1_92740	TPT1	92740	7178
591.553	-1.43115	0.360848	-3.96608	7.3063e-05	0.00111393	MASTL_4036	MASTL	4036	84930
123.014	1.41865	0.357612	3.967	7.27845e-05	0.00111091	OSBPL2_16361	OSBPL2	16361	9885
150.903	-1.30068	0.327727	-3.96879	7.22381e-05	0.00110379	AMD1_247	AMD1	247	262
1203.41	1.04678	0.263714	3.9694	7.20549e-05	0.00110221	ANXA5_14212	ANXA5	14212	308
171.435	-1.38485	0.348843	-3.96985	7.19189e-05	0.00110135	ILF3_21658	ILF3	21658	3609
626.818	-1.31203	0.330432	-3.97064	7.16799e-05	0.00109891	MCM10_4071	MCM10	4071	55388
2040.22	-1.02501	0.258141	-3.97076	7.16445e-05	0.00109891	SUPT16H_92421	SUPT16H	92421	11198
127.242	-1.5201	0.382743	-3.9716	7.13915e-05	0.00109692	CDC27_92329	CDC27	92329	996
2069.41	1.5106	0.380139	3.97382	7.07283e-05	0.00108794	UXT_23225	UXT	23225	8409
444.508	-1.37724	0.346485	-3.97489	7.04108e-05	0.00108426	PPP2R1B_90021	PPP2R1B	90021	5519
975.895	-1.08113	0.271891	-3.97634	6.99846e-05	0.0010789	PPA1_14828	PPA1	14828	5464
192.717	-1.43755	0.361445	-3.97722	6.97266e-05	0.00107613	MFF_93009	MFF	93009	56947
391.001	-1.25053	0.314119	-3.98107	6.86044e-05	0.00105999	MRPL15_4264	MRPL15	4264	9801
411.128	1.18663	0.297956	3.98257	6.81727e-05	0.00105568	TMEM154_24660	TMEM154	24660	201799
121.192	-1.99635	0.501074	-3.98413	6.77265e-05	0.00104995	ERCC8_2220	ERCC8	2220	1161
436.585	-1.30956	0.32846	-3.98698	6.69185e-05	0.00103859	BMI1_26900	BMI1	26900	648
62.441	-2.14369	0.537561	-3.9878	6.66881e-05	0.00103618	ATM_16849	ATM	16849	472
495.706	1.02853	0.257807	3.98955	6.61996e-05	0.00102975	DCUN1D2_22253	DCUN1D2	22253	55208
88.5739	-1.67722	0.420361	-3.98994	6.60901e-05	0.0010292	RABL6_13843	RABL6	13843	55684
1565.24	1.07667	0.269763	3.99116	6.57496e-05	0.00102506	TMEM97_7217	TMEM97	7217	27346
51.4284	-1.81345	0.454222	-3.99243	6.54005e-05	0.00102077	ADAT2_14049	ADAT2	14049	134637
232.686	1.19447	0.299077	3.99385	6.50079e-05	0.00101578	LDLR_19353	LDLR	19353	3949
48.4625	1.83998	0.460444	3.9961	6.43958e-05	0.00100736	MYO7A_22263	MYO7A	22263	4647
7.46067	-6.22742	1.55815	-3.99668	6.4238e-05	0.00100603	SH3GLB2_11271	SH3GLB2	11271	56904
13.3907	-4.15099	1.03819	-3.99829	6.38029e-05	0.00100035	ZNF35_17703	ZNF35	17703	7584
435.539	1.04472	0.26109	4.00137	6.29773e-05	0.000988529	ATG14_17494	ATG14	17494	22863
11.2376	-5.83191	1.45748	-4.00137	6.29769e-05	0.000988529	DEPDC1_27104	DEPDC1	27104	55635
391.527	-1.32049	0.329965	-4.0019	6.2836e-05	0.000988529	DIMT1_92402	DIMT1	92402	27292
106.694	-2.44334	0.610265	-4.00373	6.23509e-05	0.000982745	ZNF100_11120	ZNF100	11120	163227
217.085	-1.36273	0.34038	-4.00356	6.23954e-05	0.000982745	NAF1_20594	NAF1	20594	10318
159.353	-1.56973	0.39206	-4.00381	6.23302e-05	0.000982745	PYCR3_23432	PYCR3	23432	65263
240.61	-1.34636	0.336289	-4.00359	6.23879e-05	0.000982745	LRRC58_24723	LRRC58	24723	116064
214.006	-1.27458	0.318234	-4.00517	6.19716e-05	0.000980543	PAQR3_11569	PAQR3	11569	152559
171.01	1.28227	0.319625	4.0118	6.02587e-05	0.000956729	ABCA12_18812	ABCA12	18812	26154
107.069	-1.42333	0.354674	-4.01307	5.99353e-05	0.000952689	URB2_19165	URB2	19165	9816
248.512	1.32475	0.329969	4.01477	5.95026e-05	0.0009469	PRR15L_5469	PRR15L	5469	79170
299.733	-1.08691	0.270659	-4.0158	5.92435e-05	0.000943864	IQCC_15024	IQCC	15024	55721
110.394	1.42226	0.354157	4.0159	5.92185e-05	0.000943864	TEP1_18252	TEP1	18252	5728
498.921	1.48508	0.3697	4.01699	5.89473e-05	0.000941712	MBNL2_4059	MBNL2	4059	10150
192.419	-1.52248	0.378957	-4.01755	5.88054e-05	0.000941227	CDC6_1177	CDC6	1177	990
164.525	-1.29918	0.32332	-4.01824	5.86352e-05	0.000939592	ORMDL3_10971	ORMDL3	10971	94103
289.587	-1.35606	0.337393	-4.01922	5.8391e-05	0.000936766	GTF2H2C_2837	GTF2H2C	2837	728340
150.54	-1.424	0.354186	-4.02048	5.80785e-05	0.000932836	RRS1_6040	RRS1	6040	23212
15.5163	3.40307	0.846319	4.02102	5.79455e-05	0.000931782	PRKD1_17550	PRKD1	17550	5587
320.047	1.29812	0.322769	4.02182	5.77501e-05	0.000930222	PPP1R3E_25793	PPP1R3E	25793	90673
986.138	1.37165	0.341063	4.02169	5.77811e-05	0.000930222	RBM8A_93253	RBM8A	93253	9939
94.6243	1.5244	0.378889	4.02334	5.73784e-05	0.000925896	RRAGD_13064	RRAGD	13064	58528
15.5076	3.79758	0.943594	4.02459	5.70735e-05	0.000922962	VEGFC_19796	VEGFC	19796	7424
878.268	-1.52129	0.378021	-4.02436	5.71297e-05	0.000922962	ATAD2_22038	ATAD2	22038	29028
80.036	-1.65233	0.410396	-4.0262	5.66864e-05	0.000917948	CD47_10612	CD47	10612	961
12.7454	4.79234	1.18997	4.02727	5.64272e-05	0.000914823	LOX_21772	LOX	21772	4015
45.8374	-1.98475	0.492573	-4.02936	5.59284e-05	0.000907802	PCLAF_3555	PCLAF	3555	9768
329.38	1.11771	0.2773	4.0307	5.561e-05	0.000903695	LIN37_13327	LIN37	13327	55957
15.1546	-3.75983	0.932655	-4.03132	5.54642e-05	0.000902388	RNF157_10824	RNF157	10824	114804
121.039	-1.57961	0.391576	-4.03399	5.4838e-05	0.000893251	SBNO2_13934	SBNO2	13934	22904
56.7515	-1.78415	0.44182	-4.03819	5.38662e-05	0.000878457	ACP2_26795	ACP2	26795	53
55.7278	-1.95651	0.484101	-4.04153	5.3104e-05	0.000867051	LMF2_88709	LMF2	88709	91289
948.892	1.15422	0.285496	4.04285	5.28047e-05	0.000863184	SRI_6751	SRI	6751	6717
145.634	1.7552	0.434076	4.04354	5.26509e-05	0.00086169	KCNMA1_13093	KCNMA1	13093	3778
174.861	-1.30615	0.322832	-4.0459	5.21228e-05	0.000854059	CNPPD1_23458	CNPPD1	23458	27013
1141.94	1.67363	0.413551	4.04698	5.18833e-05	0.000851145	ERG28_16818	ERG28	16818	11161
12.3136	4.29389	1.06091	4.04738	5.17948e-05	0.000850704	RND3_24211	RND3	24211	390
144.771	-2.30478	0.56921	-4.04908	5.14203e-05	0.000845557	ZUP1_7926	ZUP1	7926	221302
84.9136	-1.57988	0.390155	-4.04937	5.13555e-05	0.000845498	COMMD8_18000	COMMD8	18000	54951
2887.36	-1.1812	0.291403	-4.05349	5.04599e-05	0.000831746	NSMCE4A_92521	NSMCE4A	92521	54780
335.05	1.42184	0.350697	4.05432	5.02798e-05	0.000829767	COMMD6_93155	COMMD6	93155	170622
622.676	1.08239	0.266939	4.05484	5.01689e-05	0.000829062	BCKDHA_24792	BCKDHA	24792	593
61.8468	-2.07919	0.512773	-4.0548	5.0177e-05	0.000829062	ZNF219_25562	ZNF219	25562	51222
293.406	-1.35712	0.334203	-4.06075	4.89148e-05	0.000811116	HIF1A_2945	HIF1A	2945	3091
144.543	1.33525	0.328506	4.06461	4.81129e-05	0.000798779	PPP2R3A_16653	PPP2R3A	16653	5523
414.434	1.32167	0.325059	4.06594	4.78394e-05	0.000795193	SH3D21_87589	SH3D21	87589	79729
28.7522	2.49919	0.614577	4.06652	4.77196e-05	0.000794157	CAMK1D_21228	CAMK1D	21228	57118
264.376	1.26627	0.311347	4.06707	4.76076e-05	0.000793249	MAPK7_15199	MAPK7	15199	5598
38.5856	-2.47015	0.607269	-4.06764	4.74922e-05	0.000792282	GDPD3_17580	GDPD3	17580	79153
1689.41	-1.0444	0.256331	-4.07443	4.61267e-05	0.000770433	RBM17_92747	RBM17	92747	84991
323.256	-1.20058	0.294458	-4.07725	4.55708e-05	0.000762465	ATF7IP_26674	ATF7IP	26674	55729
457.625	1.09385	0.268289	4.07713	4.55944e-05	0.000762465	PPP3CB_27716	PPP3CB	27716	5532
99.8739	1.4467	0.354775	4.07778	4.54676e-05	0.000762189	SLC29A4_12922	SLC29A4	12922	222962
177.333	1.5831	0.38772	4.08312	4.44359e-05	0.000745799	TSPAN1_11441	TSPAN1	11441	10103
819.417	-1.1794	0.28884	-4.08322	4.44163e-05	0.000745799	CDC42SE1_17993	CDC42SE1	17993	56882
408.172	-1.31221	0.320918	-4.08894	4.3335e-05	0.000729093	BCR_11274	BCR	11274	613
180.353	1.35381	0.331006	4.08998	4.31418e-05	0.000726729	DNAJC18_18335	DNAJC18	18335	202052
137.888	-1.30129	0.317709	-4.09586	4.20609e-05	0.000709386	SLC12A7_15948	SLC12A7	15948	10723
98.5921	-1.55931	0.380561	-4.09741	4.17804e-05	0.000705517	SAC3D1_25528	SAC3D1	25528	29901
7630.87	1.09497	0.267202	4.09791	4.16898e-05	0.000704848	TACSTD2_20739	TACSTD2	20739	4070
225.143	-1.83984	0.448791	-4.09955	4.1395e-05	0.000700721	ANAPC7_22450	ANAPC7	22450	51434
100.418	1.57909	0.385128	4.10016	4.12858e-05	0.000699731	FAM149B1_11335	FAM149B1	11335	317662
305.96	1.36111	0.331697	4.10347	4.06998e-05	0.000690646	PSAP_5489	PSAP	5489	5660
286.151	-1.4647	0.356804	-4.10504	4.04237e-05	0.000686806	ARHGAP39_87644	ARHGAP39	87644	80728
45.2382	-2.95476	0.718828	-4.11052	3.94768e-05	0.000672372	TRRAP_90211	TRRAP	90211	8295
149.17	-2.3336	0.567609	-4.11129	3.93457e-05	0.000670965	DSCAM_89282	DSCAM	89282	1826
246.951	-1.74331	0.423866	-4.11289	3.90742e-05	0.000667159	NAPEPLD_21440	NAPEPLD	21440	222236
12.9012	4.37184	1.06272	4.11382	3.89173e-05	0.000665302	PPP1R3G_88319	PPP1R3G	88319	648791
45.7218	1.97996	0.481262	4.11411	3.88675e-05	0.000665275	PTAFR_93375	PTAFR	93375	5724
45.2416	2.05046	0.498285	4.11504	3.87111e-05	0.00066342	METTL27_26134	METTL27	26134	155368
11.4993	-5.87015	1.42612	-4.11616	3.85237e-05	0.000661028	GCNT4_11531	GCNT4	11531	51301
94.5888	1.66772	0.405082	4.11699	3.83851e-05	0.000659469	EGR1_2068	EGR1	2068	1958
530.947	-1.16588	0.283098	-4.11828	3.8171e-05	0.000656608	GTF3C1_20198	GTF3C1	20198	2975
423.143	1.0826	0.262823	4.11911	3.80342e-05	0.00065507	NVL_28383	NVL	28383	4931
188.253	1.41592	0.343431	4.12285	3.74209e-05	0.000645312	ERCC5_2218	ERCC5	2218	2073
15.1082	-4.40706	1.06879	-4.12341	3.73311e-05	0.000645312	ADAMTS19_23011	ADAMTS19	23011	171019
65.4401	-1.85814	0.450664	-4.12312	3.7377e-05	0.000645312	TRAF3IP2_28407	TRAF3IP2	28407	10758
1666.44	1.10463	0.267866	4.12381	3.72662e-05	0.00064506	SNAPIN_6609	SNAPIN	6609	23557
741.565	1.05494	0.255674	4.12612	3.68941e-05	0.00063942	NUDT9_4763	NUDT9	4763	53343
520.754	-1.13674	0.275322	-4.12876	3.64727e-05	0.000632912	UBP1_21016	UBP1	21016	7342
343.607	1.17927	0.285425	4.13165	3.60176e-05	0.000626587	LRIF1_11014	LRIF1	11014	55791
136.093	-1.46936	0.354917	-4.14002	3.47278e-05	0.000604911	DDIAS_16376	DDIAS	16376	220042
29.8421	-2.89398	0.698878	-4.14089	3.45955e-05	0.000603369	POP1_24490	POP1	24490	10940
124.807	-1.48259	0.358	-4.14132	3.45311e-05	0.000603007	MRPL16_23349	MRPL16	23349	54948
7.7482	6.55928	1.58246	4.14498	3.39839e-05	0.000594203	PCYT1B_20697	PCYT1B	20697	9468
64.9268	-2.13254	0.514366	-4.14595	3.38403e-05	0.000592441	SCIN_13544	SCIN	13544	85477
666.823	-1.32576	0.319771	-4.14597	3.38378e-05	0.000592441	CHPT1_89581	CHPT1	89581	56994
132.744	-1.42747	0.344109	-4.1483	3.34949e-05	0.000587885	DAB2IP_19434	DAB2IP	19434	153090
669.774	-1.29806	0.312864	-4.14897	3.33969e-05	0.00058691	KNL1_20242	KNL1	20242	57082
194.122	-1.4869	0.358356	-4.14923	3.33589e-05	0.00058691	HIST1H2BJ_92661	HIST1H2BJ	92661	8970
315.465	-1.28387	0.309288	-4.15106	3.3094e-05	0.000583071	WRAP53_87571	WRAP53	87571	55135
428.746	1.08669	0.261457	4.1563	3.23449e-05	0.000570601	ACBD3_59	ACBD3	59	64746
299.25	1.27129	0.305818	4.157	3.22449e-05	0.000569563	SMAD3_6562	SMAD3	6562	4088
190.388	-1.50395	0.361651	-4.15858	3.20237e-05	0.000566382	SAMD1_89886	SAMD1	89886	90378
258.309	-2.0522	0.493355	-4.15969	3.18686e-05	0.00056436	ZNF440_20525	ZNF440	20525	126070
26.8008	-4.62688	1.11204	-4.16072	3.17243e-05	0.000562527	MFF_93012	MFF	93012	56947
39.671	-2.66119	0.63936	-4.16227	3.15106e-05	0.000559941	AKAP5_12177	AKAP5	12177	9495
1569.56	1.07378	0.257992	4.16207	3.1538e-05	0.000559941	SLC15A4_12671	SLC15A4	12671	121260
37.8357	-2.6455	0.635417	-4.16341	3.13526e-05	0.000558084	GLDC_91385	GLDC	91385	2731
17.6509	-3.71408	0.891548	-4.16588	3.10152e-05	0.00055279	SGPP1_24607	SGPP1	24607	81537
99.4472	-1.58646	0.380471	-4.16972	3.04973e-05	0.000544262	C2orf74_22274	C2orf74	22274	339804
84.0328	-1.9141	0.458953	-4.17057	3.03837e-05	0.000542937	CDH24_87671	CDH24	87671	1016
1022.01	-1.19753	0.286774	-4.17588	2.96841e-05	0.000531123	TAF6_27932	TAF6	27932	6878
74.7292	2.02331	0.484102	4.17951	2.92135e-05	0.00052338	SYCE3_22543	SYCE3	22543	644186
506.895	-1.16026	0.277563	-4.18016	2.91303e-05	0.000522567	LRRC45_26436	LRRC45	26436	201255
42.7538	-2.28018	0.545194	-4.18233	2.88532e-05	0.00051827	RFC4_5811	RFC4	5811	5984
355.459	-1.85869	0.444366	-4.1828	2.87939e-05	0.000517877	P2RY2_88140	P2RY2	88140	5029
566.264	-1.0476	0.250335	-4.18479	2.85424e-05	0.000514024	CRELD2_1561	CRELD2	1561	79174
29.4425	2.65618	0.634409	4.18686	2.82843e-05	0.00051004	ITGB6_26553	ITGB6	26553	3694
188.095	-1.46918	0.350885	-4.18707	2.82582e-05	0.00051004	ABCF2_92348	ABCF2	92348	10061
518.847	1.07595	0.256877	4.18857	2.80724e-05	0.000507544	PTPRE_15653	PTPRE	15653	5791
472.859	-1.29319	0.308572	-4.19089	2.77865e-05	0.000503034	ARV1_15842	ARV1	15842	64801
76.4081	-1.62102	0.386609	-4.19293	2.75372e-05	0.000499176	SMAGP_19376	SMAGP	19376	57228
900.377	1.53343	0.365603	4.19426	2.7376e-05	0.000496905	ZMYND8_18727	ZMYND8	18727	23613
42.1209	2.117	0.504634	4.19513	2.72719e-05	0.000495667	PLOD2_13653	PLOD2	13653	5352
485.718	1.30253	0.310163	4.19951	2.67493e-05	0.000486809	AKAP13_19586	AKAP13	19586	11214
147.78	-1.55851	0.371045	-4.20033	2.66528e-05	0.000485692	ABHD17A_28544	ABHD17A	28544	81926
29.2629	-3.3672	0.801426	-4.20151	2.65137e-05	0.000483867	TMEM106A_16501	TMEM106A	16501	113277
152.966	1.49086	0.354841	4.20148	2.65176e-05	0.000483867	LYSMD4_25862	LYSMD4	25862	145748
372.985	-1.40851	0.335212	-4.20184	2.64751e-05	0.000483867	CELF1_90519	CELF1	90519	10658
123.886	-1.53667	0.365608	-4.20307	2.63323e-05	0.000482398	FGD3_20073	FGD3	20073	89846
40.2691	2.43919	0.579949	4.20587	2.60085e-05	0.000477099	SERPINE2_27841	SERPINE2	27841	5270
2155.34	1.2555	0.29802	4.21281	2.52208e-05	0.000463265	RAB27B_17500	RAB27B	17500	5874
273.621	-1.34935	0.320058	-4.21594	2.48739e-05	0.0004575	AIF1L_11309	AIF1L	11309	83543
34.5291	-2.57637	0.610829	-4.21782	2.46672e-05	0.000454303	DDX60L_90318	DDX60L	90318	91351
530.14	1.12409	0.266448	4.2188	2.45604e-05	0.00045294	TRIM16L_16350	TRIM16L	16350	147166
348.13	-1.29561	0.307041	-4.21967	2.44659e-05	0.000451801	ILF2_3354	ILF2	3354	3608
13.632	4.10812	0.973402	4.22038	2.43896e-05	0.000450996	CALHM3_17713	CALHM3	17713	119395
216.161	1.27708	0.30246	4.22233	2.41793e-05	0.000447706	UCP2_7518	UCP2	7518	7351
37.89	2.21239	0.523292	4.22783	2.3596e-05	0.000437493	VTCN1_88795	VTCN1	88795	79679
170.946	-1.91071	0.451838	-4.22874	2.35001e-05	0.000436299	CDS2_17287	CDS2	17287	8760
1736.76	1.21526	0.287136	4.23236	2.31254e-05	0.000429921	YWHAZ_92953	YWHAZ	92953	7534
658.602	-1.28941	0.304415	-4.2357	2.27841e-05	0.000424147	MCM5_20934	MCM5	20934	4174
602.446	1.34374	0.317184	4.23648	2.27053e-05	0.000423251	EPB41L4A-AS1_2179	EPB41L4A-AS1	2179	114915
397.546	-1.24827	0.294614	-4.23696	2.26564e-05	0.000422909	GK_20361	GK	20361	2645
201.77	1.24834	0.29446	4.23943	2.24086e-05	0.000418851	PXDN_23717	PXDN	23717	7837
27.1678	-2.71727	0.640741	-4.24083	2.22695e-05	0.000416814	PLCH1_24405	PLCH1	24405	23007
9.27022	-6.54054	1.5417	-4.24241	2.21128e-05	0.000414443	MFAP3L_27503	MFAP3L	27503	9848
701.152	1.84536	0.434809	4.24406	2.19507e-05	0.000411963	PPIAL4G_33673	PPIAL4G	33673	644591
6572.46	-1.08205	0.254599	-4.25003	2.13743e-05	0.000401691	MCM3_4072	MCM3	4072	4172
171.172	-1.6052	0.377386	-4.25346	2.10492e-05	0.00039612	PDSS1_22903	PDSS1	22903	23590
728.566	1.05044	0.246916	4.25424	2.0976e-05	0.000395282	JMJD6_3471	JMJD6	3471	23210
86.7501	-1.88241	0.442347	-4.25551	2.08575e-05	0.00039395	SMAGP_6567	SMAGP	6567	57228
1023.09	1.10175	0.258893	4.25562	2.08474e-05	0.00039395	CYTH2_16480	CYTH2	16480	9266
931.855	1.15467	0.271349	4.2553	2.08768e-05	0.00039395	MED23_18581	MED23	18581	9439
1476.39	-1.52359	0.357777	-4.2585	2.05806e-05	0.000389959	FKBP4_92326	FKBP4	92326	2288
269.001	1.63787	0.383931	4.26606	1.98955e-05	0.000377496	OLFML3_24445	OLFML3	24445	56944
27.2858	-4.40144	1.03165	-4.26641	1.98644e-05	0.000377424	ZHX1_28096	ZHX1	28096	11244
30.8022	-2.85385	0.668745	-4.26747	1.977e-05	0.000376147	WDR62_26572	WDR62	26572	284403
60.9352	1.95013	0.456776	4.26935	1.96044e-05	0.000373511	MAFB_26597	MAFB	26597	9935
710.951	1.15648	0.270693	4.27232	1.93452e-05	0.000369081	UBR2_18890	UBR2	18890	23304
283.636	-1.42721	0.334006	-4.27301	1.92851e-05	0.000368445	IFT57_92591	IFT57	92591	55081
259.43	1.49031	0.348643	4.27462	1.91463e-05	0.000366299	BOK_25776	BOK	25776	666
137.837	1.47352	0.344252	4.28037	1.86583e-05	0.000357457	RNMT_5894	RNMT	5894	8731
14.213	4.50609	1.05213	4.28281	1.84547e-05	0.000354048	AKR1C3_203	AKR1C3	203	8644
1174.67	-1.10153	0.257133	-4.2839	1.83646e-05	0.00035281	EFEMP1_20055	EFEMP1	20055	2202
30.5309	-3.30904	0.771825	-4.28729	1.80867e-05	0.000347956	KCNH1_18408	KCNH1	18408	3756
15.651	4.65689	1.08577	4.28903	1.79454e-05	0.000345718	PLEKHG1_26350	PLEKHG1	26350	57480
481.148	1.31345	0.305823	4.29481	1.74841e-05	0.000337302	SRD5A1_14585	SRD5A1	14585	6715
591.502	1.18015	0.274301	4.30239	1.68963e-05	0.000326417	STX7_25216	STX7	25216	8417
1525.87	-1.46467	0.340377	-4.30308	1.68439e-05	0.000325862	GCSH_92816	GCSH	92816	2653
326.692	-1.23693	0.28738	-4.30418	1.67607e-05	0.000324707	BUB1_23980	BUB1	23980	699
500.998	-1.28301	0.297978	-4.30571	1.66451e-05	0.000322919	ZNF367_14143	ZNF367	14143	195828
131.118	1.68549	0.391373	4.3066	1.65782e-05	0.000322074	BCAR3_26882	BCAR3	26882	8412
131.185	-1.80052	0.417785	-4.30968	1.63489e-05	0.000318066	PARP12_11521	PARP12	11521	64761
1439.99	-1.40512	0.326005	-4.31011	1.63171e-05	0.000317896	ZNF787_24752	ZNF787	24752	126208
827.643	1.4431	0.334707	4.31152	1.62135e-05	0.000316323	ARRDC4_12510	ARRDC4	12510	91947
2193.84	1.15378	0.267343	4.31572	1.59087e-05	0.000310815	ATP2B1_11980	ATP2B1	11980	490
114.961	-2.02186	0.468278	-4.31765	1.57701e-05	0.000308545	ZNF669_13399	ZNF669	13399	79862
989.761	1.07735	0.249392	4.31989	1.56109e-05	0.000305863	MKNK2_15676	MKNK2	15676	2872
1225.18	-1.22239	0.282792	-4.3226	1.54203e-05	0.000302557	PTDSS1_90280	PTDSS1	90280	9791
172.845	-1.42258	0.328819	-4.32634	1.51608e-05	0.000297889	PALM3_25762	PALM3	25762	342979
111.952	1.60364	0.370598	4.32717	1.51039e-05	0.000297195	CCDC28A_12520	CCDC28A	12520	25901
15.3017	4.6179	1.06635	4.33055	1.48737e-05	0.000293082	LAMC2_3727	LAMC2	3727	3918
234.161	1.44501	0.33335	4.33482	1.4588e-05	0.000288157	BANP_14566	BANP	14566	54971
4790.96	1.20345	0.277639	4.33459	1.46029e-05	0.000288157	MAP1LC3B_15391	MAP1LC3B	15391	81631
79.442	-1.89865	0.438014	-4.33467	1.45978e-05	0.000288157	AMFR_87935	AMFR	87935	267
208.2	1.38231	0.318656	4.33795	1.43817e-05	0.000285013	ZNF449_11826	ZNF449	11826	203523
301.054	-1.20584	0.277845	-4.33997	1.42499e-05	0.000282808	TIPIN_92391	TIPIN	92391	54962
25.4304	2.75915	0.635641	4.34073	1.42007e-05	0.000282237	BCAR3_25492	BCAR3	25492	8412
1010	1.12584	0.259298	4.34189	1.41262e-05	0.000281159	CCNL2_1086	CCNL2	1086	81669
35.0077	2.71464	0.624981	4.34356	1.40195e-05	0.000279438	KRT7_3703	KRT7	3703	3855
2108.53	1.03683	0.238548	4.34641	1.38382e-05	0.000276225	SPAG9_12882	SPAG9	12882	9043
35.445	2.62867	0.604597	4.34781	1.37504e-05	0.000274869	SLC7A11_14100	SLC7A11	14100	682
114.158	1.97449	0.45401	4.349	1.36759e-05	0.000273776	DNASE1_91077	DNASE1	91077	1773
8.2628	6.64718	1.52827	4.34948	1.36461e-05	0.000273575	LDLRAD1_23381	LDLRAD1	23381	388633
897.722	-1.15623	0.265567	-4.3538	1.33797e-05	0.000268625	TOP2A_7277	TOP2A	7277	7153
13.7387	-6.12575	1.4069	-4.35409	1.33621e-05	0.000268625	ACTR6_90329	ACTR6	90329	64431
54.4744	2.08106	0.477935	4.35427	1.3351e-05	0.000268625	CYP51A1_92319	CYP51A1	92319	1595
2197.87	1.13261	0.259987	4.35641	1.32213e-05	0.000266608	HUS1_17470	HUS1	17470	3364
12.1442	-6.93004	1.5902	-4.35796	1.31279e-05	0.000265111	PSMA6_15103	PSMA6	15103	5687
167.752	-1.53153	0.351403	-4.35833	1.3106e-05	0.000265056	ATXN2L_93314	ATXN2L	93314	11273
543.483	1.28844	0.295308	4.36304	1.28269e-05	0.000259791	FER_89926	FER	89926	2241
223.158	1.34562	0.308252	4.36533	1.2693e-05	0.000257457	TRAK1_15646	TRAK1	15646	22906
84.9265	1.92831	0.441427	4.36835	1.25187e-05	0.000254296	KCTD11_89870	KCTD11	89870	147040
513.505	-1.55368	0.355102	-4.37531	1.21261e-05	0.000246683	POMP_92739	POMP	92739	51251
20.0695	-3.46627	0.792018	-4.3765	1.206e-05	0.000245699	CPXM2_20261	CPXM2	20261	119587
67.494	-2.556	0.583641	-4.37941	1.19002e-05	0.000242803	CAMKMT_24697	CAMKMT	24697	79823
133.225	-1.4938	0.340819	-4.38295	1.1708e-05	0.000239235	SENP1_19761	SENP1	19761	29843
1348.34	1.21964	0.278182	4.38434	1.16335e-05	0.000238065	JUP_16902	JUP	16902	3728
118.018	-1.5328	0.348967	-4.39238	1.12117e-05	0.000229774	EPHX1_17800	EPHX1	17800	2052
1099.25	1.32658	0.301997	4.3927	1.11951e-05	0.000229773	PRSS8_18105	PRSS8	18105	5652
166.73	-1.54305	0.351103	-4.39485	1.10848e-05	0.000227849	GPATCH4_18028	GPATCH4	18028	54865
445.064	1.30061	0.295674	4.3988	1.08852e-05	0.00022408	DPYSL2_11688	DPYSL2	11688	1808
172.57	1.54496	0.351021	4.40132	1.07592e-05	0.000221816	GRAMD4_12532	GRAMD4	12532	23151
322.626	-1.20312	0.273341	-4.40155	1.07483e-05	0.000221816	EXO1_17006	EXO1	17006	9156
526.024	-1.83638	0.417021	-4.40357	1.06485e-05	0.000220191	KCTD20_16859	KCTD20	16859	222658
492.355	1.45589	0.330354	4.40706	1.04784e-05	0.000217	TNFRSF10B_23818	TNFRSF10B	23818	8795
95.1775	-2.06385	0.467867	-4.41118	1.02808e-05	0.000213226	TNPO1_19416	TNPO1	19416	3842
40.2797	-8.66014	1.96305	-4.41156	1.02628e-05	0.000213173	RIPOR3_27206	RIPOR3	27206	140876
3712.52	-1.12346	0.254637	-4.412	1.0242e-05	0.00021306	TCOF1_27945	TCOF1	27945	6949
14.5778	5.57876	1.26389	4.41397	1.01494e-05	0.000211763	SLC2A3_6444	SLC2A3	6444	6515
372.166	-1.58412	0.358913	-4.41365	1.01643e-05	0.000211763	CBX6_13492	CBX6	13492	23466
873.928	1.13929	0.258065	4.41473	1.01138e-05	0.000211349	CHD2_14318	CHD2	14318	1106
437.173	1.39965	0.316865	4.41718	9.99984e-06	0.000209285	CIB1_16624	CIB1	16624	10519
143.679	-1.51403	0.342726	-4.4176	9.98034e-06	0.000209193	TAP2_27935	TAP2	27935	6891
328.297	1.64737	0.37287	4.41809	9.95786e-06	0.000209039	EIF4B_92370	EIF4B	92370	1975
3633.68	1.11836	0.252738	4.42498	9.64522e-06	0.000202785	VEGFB_25411	VEGFB	25411	7423
306.58	1.57758	0.356235	4.42849	9.48954e-06	0.000199816	EZR_25288	EZR	25288	7430
486.431	1.27239	0.28694	4.43435	9.23494e-06	0.000194751	MLLT3_12652	MLLT3	12652	4300
1241.7	-1.76669	0.398339	-4.43515	9.20073e-06	0.000194487	METTL21A_14694	METTL21A	14694	151194
192.38	1.53117	0.345249	4.43497	9.20833e-06	0.000194487	HPN_25853	HPN	25853	3249
83.0678	2.26391	0.510252	4.43684	9.12883e-06	0.0001934	SERPINA3_17487	SERPINA3	17487	12
322.847	-1.21258	0.272899	-4.44333	8.85783e-06	0.000188225	GINS1_12127	GINS1	12127	9837
48.7221	-2.13909	0.481452	-4.44301	8.87096e-06	0.000188225	KMT5A_22149	KMT5A	22149	387893
2098.29	-1.24386	0.279928	-4.44351	8.85031e-06	0.000188225	CCDC124_89531	CCDC124	89531	115098
443.952	1.25775	0.282824	4.44711	8.70348e-06	0.000185527	PRKAB2_88087	PRKAB2	88087	5565
381.942	-1.5283	0.34331	-4.45167	8.52035e-06	0.000181904	AMFR_90340	AMFR	90340	267
65.4179	1.99606	0.448234	4.45316	8.46143e-06	0.000180925	CLK3_17667	CLK3	17667	1198
100.329	-2.42814	0.545044	-4.45494	8.39165e-06	0.000179711	UST_13281	UST	13281	10090
369.266	1.46666	0.329193	4.45532	8.37678e-06	0.000179671	TSC22D2_20484	TSC22D2	20484	9819
5128.62	1.14169	0.256047	4.45892	8.23747e-06	0.000176958	YWHAZ_92951	YWHAZ	92951	7534
8.77214	6.73404	1.50975	4.46036	8.18218e-06	0.000176044	S100A5_90573	S100A5	90573	6276
16048.9	1.56881	0.351306	4.46565	7.98277e-06	0.000172022	SPTSSB_25421	SPTSSB	25421	165679
21.8939	3.4828	0.779584	4.46752	7.9133e-06	0.000170791	PNMA2_25763	PNMA2	25763	10687
30.0626	-2.65362	0.593824	-4.46871	7.86939e-06	0.000170109	CALB2_22514	CALB2	22514	794
1883.81	-1.53764	0.343645	-4.47449	7.65931e-06	0.000165828	KITLG_12641	KITLG	12641	4254
103.34	-1.75559	0.392203	-4.47623	7.59716e-06	0.00016474	ZNF587B_12941	ZNF587B	12941	100293516
38.3138	-2.36418	0.527823	-4.47912	7.49509e-06	0.000162783	PPP6C_87709	PPP6C	87709	5537
331.329	1.30257	0.290764	4.47982	7.4707e-06	0.000162508	MR1_28824	MR1	28824	3140
276.356	1.63646	0.365197	4.48103	7.42831e-06	0.000161841	DDIT3_16736	DDIT3	16736	1649
998.225	1.20742	0.269394	4.48198	7.39525e-06	0.000161375	ITGA3_25846	ITGA3	25846	3675
250.382	1.45722	0.324996	4.48381	7.33236e-06	0.000160376	HOOK3_21301	HOOK3	21301	84376
561.378	1.53864	0.343167	4.48365	7.33786e-06	0.000160376	SERTAD1_28385	SERTAD1	28385	29950
51.9576	2.26609	0.505278	4.48484	7.29683e-06	0.000159986	PLPP1_25939	PLPP1	25939	8611
24.7189	-3.43914	0.766616	-4.48613	7.2529e-06	0.000159276	FAM189B_16340	FAM189B	16340	10712
38.5156	2.5778	0.574484	4.48716	7.21793e-06	0.00015876	MAFF_27478	MAFF	27478	23764
3517.96	1.03799	0.231214	4.48931	7.14549e-06	0.000157417	IQGAP1_3404	IQGAP1	3404	8826
333.526	-1.28058	0.285179	-4.49045	7.10712e-06	0.000156822	FBXO27_25287	FBXO27	25287	126433
2082.65	1.15606	0.257317	4.49276	7.03059e-06	0.000155382	UBTD2_88187	UBTD2	88187	92181
452.686	-1.24684	0.27724	-4.49733	6.88136e-06	0.000152327	ATF5_501	ATF5	501	22809
958.224	-1.30633	0.290344	-4.49923	6.81997e-06	0.000151211	GPS1_93022	GPS1	93022	2873
1083.56	-1.34449	0.298654	-4.50184	6.73686e-06	0.000149608	MRPL12_4260	MRPL12	4260	6182
1520.95	1.45638	0.323429	4.50292	6.7027e-06	0.000149089	ANXA2_93122	ANXA2	93122	302
565.972	-1.34093	0.297314	-4.51014	6.47849e-06	0.000144335	SLC25A39_23473	SLC25A39	23473	51629
198.427	-1.63902	0.362831	-4.51731	6.26311e-06	0.000139843	ENTPD5_89158	ENTPD5	89158	957
69.8709	-2.06296	0.456693	-4.51718	6.26678e-06	0.000139843	DDX20_90168	DDX20	90168	11218
101.414	-1.78548	0.394501	-4.52592	6.01329e-06	0.000134622	LMBR1_13296	LMBR1	13296	64327
871.169	-1.24891	0.27564	-4.53093	5.87238e-06	0.000131681	HELLS_21751	HELLS	21751	3070
116.214	-2.30733	0.509118	-4.53201	5.8426e-06	0.000131226	IFIT1_3219	IFIT1	3219	3434
8256.83	1.2564	0.277205	4.53237	5.83244e-06	0.000131211	SMIM14_12097	SMIM14	12097	201895
267.424	-1.70726	0.376644	-4.53282	5.82003e-06	0.000131145	NBPF12_93263	NBPF12	93263	149013
378.75	-1.29195	0.283929	-4.55025	5.35832e-06	0.000120939	IFI30_3216	IFI30	3216	10437
645.203	-1.20709	0.265213	-4.55141	5.32876e-06	0.000120468	CLN6_25567	CLN6	25567	54982
297.955	-1.61165	0.354055	-4.55198	5.31446e-06	0.000120342	XRCC2_7785	XRCC2	7785	7516
295.627	-1.24859	0.274256	-4.55265	5.29748e-06	0.000120154	AHCYL1_20243	AHCYL1	20243	10768
698.05	1.11023	0.243802	4.55381	5.2683e-06	0.000119743	FNTB_27234	FNTB	27234	2342
385.733	1.26259	0.277267	4.55372	5.27067e-06	0.000119743	MAPRE3_88984	MAPRE3	88984	22924
529.235	1.4834	0.325667	4.55496	5.23951e-06	0.000119428	GSN_19706	GSN	19706	2934
41.1644	-2.45171	0.537999	-4.55709	5.18674e-06	0.000118575	CTRL_16990	CTRL	16990	1506
189.312	1.46334	0.321133	4.55682	5.19349e-06	0.000118575	LASP1_17074	LASP1	17074	3927
206.047	-1.99085	0.436735	-4.55849	5.15218e-06	0.000118022	EVPL_14384	EVPL	14384	2125
44.637	2.42556	0.531921	4.56	5.1154e-06	0.000117374	ARHGAP29_11151	ARHGAP29	11151	9411
68.9235	-2.39338	0.524647	-4.56189	5.06949e-06	0.000116514	HSPD1_93359	HSPD1	93359	3329
243.797	1.34124	0.293953	4.56277	5.04832e-06	0.000116221	TMPRSS4_23650	TMPRSS4	23650	56649
219.815	1.39851	0.306424	4.56396	5.01987e-06	0.000115759	CD44_1134	CD44	1134	960
62.8895	-2.16046	0.473316	-4.56451	5.00655e-06	0.000115645	ESR1_2235	ESR1	2235	2099
106.122	1.80027	0.394326	4.56544	4.9844e-06	0.000115326	TUFT1_17824	TUFT1	17824	7286
289.192	1.34204	0.293799	4.56789	4.92656e-06	0.000114179	MORN4_16053	MORN4	16053	118812
89.3441	1.75204	0.383498	4.56858	4.9104e-06	0.000113996	PIK3C3_5143	PIK3C3	5143	5289
2143.02	-1.4795	0.323507	-4.57334	4.80019e-06	0.000111625	DSCC1_12314	DSCC1	12314	79075
67.2239	1.88846	0.412758	4.57523	4.75708e-06	0.000110809	ZFYVE1_15983	ZFYVE1	15983	53349
351.522	1.28948	0.281816	4.5756	4.74848e-06	0.000110795	MIPEP_20233	MIPEP	20233	4285
68.3264	-1.86314	0.407082	-4.5768	4.72132e-06	0.000110348	TTC7B_14152	TTC7B	14152	145567
445.71	-1.27224	0.277817	-4.57941	4.66284e-06	0.000109166	WTAP_92853	WTAP	92853	9589
42.3492	-2.32643	0.507948	-4.58005	4.64854e-06	0.000109016	TMEM38B_23796	TMEM38B	23796	55151
90.1966	1.69193	0.369212	4.58254	4.5936e-06	0.00010791	FN1_13666	FN1	13666	2335
633.182	1.40673	0.306668	4.58713	4.49374e-06	0.000105745	FNDC3B_18199	FNDC3B	18199	64778
144.429	-1.95172	0.425103	-4.59116	4.4078e-06	0.000103899	RAD51C_5708	RAD51C	5708	5889
1299.13	1.19353	0.259938	4.59158	4.39895e-06	0.000103868	PERP_15804	PERP	15804	64065
797.132	1.15883	0.252083	4.59703	4.28558e-06	0.000101364	ATXN3_25738	ATXN3	25738	4287
490.519	1.23393	0.26825	4.59993	4.22642e-06	0.000100137	WASF2_21248	WASF2	21248	10163
4191.97	-1.45015	0.315195	-4.60079	4.20893e-06	9.98934e-05	HIST2H3D_12012	HIST2H3D	12012	653604
462.833	1.28178	0.27851	4.60227	4.17904e-06	9.93548e-05	MR1_15135	MR1	15135	3140
177.873	-1.47391	0.320001	-4.60595	4.10579e-06	9.77815e-05	USP13_23070	USP13	23070	8975
427.996	-1.31421	0.28528	-4.60674	4.09041e-06	9.75834e-05	MCFD2_22706	MCFD2	22706	90411
220.203	1.57961	0.342319	4.61443	3.94173e-06	9.41991e-05	LRP12_25924	LRP12	25924	29967
415.24	-2.06818	0.447841	-4.61812	3.87235e-06	9.27015e-05	CENPE_88817	CENPE	88817	1062
2159.38	1.27066	0.274901	4.62227	3.79566e-06	9.10233e-05	GPT2_25127	GPT2	25127	84706
102.269	1.71418	0.370688	4.62433	3.75816e-06	9.02808e-05	TLCD3A_2328	TLCD3A	2328	79850
94.6579	1.82157	0.393617	4.62776	3.69637e-06	8.89511e-05	CYP1B1_17315	CYP1B1	17315	1545
113.259	-1.91532	0.413813	-4.62846	3.68388e-06	8.88053e-05	NFIX_22055	NFIX	22055	4784
1786.81	1.2116	0.26174	4.629	3.67433e-06	8.873e-05	TVP23C_28028	TVP23C	28028	201158
66.2236	1.93965	0.418906	4.63027	3.65182e-06	8.83408e-05	ACSL1_75	ACSL1	75	2180
1644.42	1.0789	0.232951	4.63145	3.63115e-06	8.7995e-05	DHRS4L2_10593	DHRS4L2	10593	317749
141.9	-1.81701	0.392318	-4.63146	3.63089e-06	8.7995e-05	XRCC3_10930	XRCC3	10930	7517
63.389	1.98335	0.427896	4.63511	3.56749e-06	8.67566e-05	SLC2A1_14159	SLC2A1	14159	6513
1843.78	1.39899	0.301745	4.63635	3.54613e-06	8.63893e-05	THG1L_16351	THG1L	16351	54974
1796.17	1.25962	0.271535	4.6389	3.50274e-06	8.54829e-05	HTATIP2_17233	HTATIP2	17233	10553
585.321	1.34171	0.28881	4.64565	3.39008e-06	8.288e-05	C11orf1_18201	C11orf1	18201	64776
685.921	1.1684	0.251499	4.64577	3.38808e-06	8.288e-05	CARHSP1_26965	CARHSP1	26965	23589
459.447	-1.45187	0.312431	-4.64701	3.3678e-06	8.26277e-05	TCTEX1D2_90839	TCTEX1D2	90839	255758
1257.68	1.34563	0.289308	4.6512	3.30005e-06	8.11097e-05	TRIQK_19792	TRIQK	19792	286144
4923.94	1.09544	0.235411	4.65332	3.26634e-06	8.04241e-05	EIF3L_2097	EIF3L	2097	51386
159.785	1.47233	0.316344	4.6542	3.25243e-06	8.02247e-05	CLU_15548	CLU	15548	1191
521.971	-1.25714	0.27004	-4.65538	3.23379e-06	7.99077e-05	ABCB9_91680	ABCB9	91680	23457
194.921	-1.63426	0.35099	-4.65614	3.22193e-06	7.98007e-05	PARPBP_15489	PARPBP	15489	55010
248.469	1.84538	0.396343	4.65603	3.22369e-06	7.98007e-05	RRBP1_24348	RRBP1	24348	6238
111.144	-1.88173	0.403076	-4.66844	3.03496e-06	7.53991e-05	TELO2_20580	TELO2	20580	9894
419.18	1.37399	0.294216	4.67001	3.01182e-06	7.49589e-05	ADAM9_17290	ADAM9	17290	8754
115.216	-1.71554	0.36725	-4.67132	2.99266e-06	7.46167e-05	POLE2_27697	POLE2	27697	5427
17.6929	5.87076	1.25628	4.67312	2.96654e-06	7.41934e-05	GAD1_2566	GAD1	2566	2571
250.475	-1.44829	0.309936	-4.67286	2.97031e-06	7.41934e-05	LYPLA1_92640	LYPLA1	92640	10434
214.134	-1.89044	0.404397	-4.67471	2.94369e-06	7.37952e-05	DIS3L_11803	DIS3L	11803	115752
1308.05	1.46194	0.312236	4.68216	2.83867e-06	7.12919e-05	KDM5B_91114	KDM5B	91114	10765
2028.73	1.19667	0.255531	4.68307	2.82614e-06	7.11065e-05	SLU7_18356	SLU7	18356	10569
65.4625	2.3989	0.512007	4.68528	2.79572e-06	7.04696e-05	KHNYN_26485	KHNYN	26485	23351
450.374	-1.77986	0.379713	-4.68739	2.76708e-06	6.9875e-05	HOXC8_27330	HOXC8	27330	3224
114.085	-1.70894	0.36439	-4.68986	2.73398e-06	6.91657e-05	ARSB_14369	ARSB	14369	411
144.321	-1.76048	0.375238	-4.69165	2.71011e-06	6.86875e-05	TMEM64_23740	TMEM64	23740	169200
114.098	1.64066	0.349095	4.69974	2.60489e-06	6.61421e-05	DYNC1I2_12567	DYNC1I2	12567	1781
763.522	-1.19504	0.254161	-4.70191	2.57737e-06	6.55638e-05	TTL_23593	TTL	23593	150465
7943.91	1.27341	0.270758	4.70312	2.56219e-06	6.5298e-05	RACK1_2708	RACK1	2708	10399
706.859	-1.22444	0.2603	-4.70396	2.55158e-06	6.51477e-05	SMARCD1_89334	SMARCD1	89334	6602
975.811	1.27028	0.269969	4.70528	2.5352e-06	6.48495e-05	DDB2_1798	DDB2	1798	1643
116.83	2.24577	0.476647	4.7116	2.45784e-06	6.30578e-05	MXD1_22762	MXD1	22762	4084
440.921	-1.50454	0.319343	-4.71137	2.46059e-06	6.30578e-05	SKP1_92579	SKP1	92579	6500
445.196	-1.20794	0.256333	-4.7124	2.44813e-06	6.29721e-05	NOC4L_24327	NOC4L	24327	79050
98.6932	1.79571	0.380902	4.71435	2.42487e-06	6.24901e-05	CIART_20674	CIART	20674	148523
179.688	-1.46771	0.311272	-4.71521	2.41465e-06	6.2343e-05	ALDH4A1_226	ALDH4A1	226	8659
2017.94	1.27501	0.270271	4.71753	2.38726e-06	6.17514e-05	RCN1_92361	RCN1	92361	1827
757.5	1.27776	0.270464	4.72432	2.30892e-06	5.9837e-05	MARCH6_13728	2020-03-06	13728	10299
661.69	1.30861	0.276946	4.72515	2.29948e-06	5.97043e-05	TNIP1_7262	TNIP1	7262	10318
4123.31	1.23903	0.26221	4.72535	2.29718e-06	5.97043e-05	APAF1_18214	APAF1	18214	317
41.4009	2.49179	0.526895	4.72918	2.25423e-06	5.87503e-05	NTSR1_87696	NTSR1	87696	4923
1206.54	-1.48361	0.313569	-4.73137	2.23015e-06	5.82325e-05	HIST1H2BC_93105	HIST1H2BC	93105	3017
103.306	1.6919	0.356858	4.7411	2.12564e-06	5.56087e-05	TMEM263_820	TMEM263	820	90488
161.48	-1.5776	0.332728	-4.7414	2.12246e-06	5.56087e-05	NUAK2_15857	NUAK2	15857	81788
222.275	1.47033	0.309744	4.74693	2.06531e-06	5.4236e-05	LRRC23_16169	LRRC23	16169	10233
22.8282	-4.07564	0.858435	-4.74776	2.05681e-06	5.41158e-05	PGLYRP2_11655	PGLYRP2	11655	114770
116.681	1.70045	0.358155	4.7478	2.05641e-06	5.41158e-05	SERPINH1_92869	SERPINH1	92869	871
378.96	-4.47843	0.942898	-4.74965	2.03772e-06	5.38184e-05	ATP11C_19755	ATP11C	19755	286410
240.164	-1.54414	0.325085	-4.74998	2.0344e-06	5.38184e-05	CHAF1B_23877	CHAF1B	23877	8208
462.772	1.38527	0.291416	4.75358	1.9985e-06	5.29931e-05	OPTN_24820	OPTN	24820	10133
756.955	-1.58146	0.33269	-4.75355	1.9988e-06	5.29931e-05	POLA2_25063	POLA2	25063	23649
532.191	-1.35532	0.284938	-4.75654	1.9694e-06	5.24148e-05	PIGW_11032	PIGW	11032	284098
313.494	-1.47361	0.309641	-4.75908	1.94479e-06	5.18598e-05	TM7SF3_22780	TM7SF3	22780	51768
124.249	1.86746	0.392265	4.76072	1.92904e-06	5.15533e-05	ANKRD9_26018	ANKRD9	26018	122416
474.068	-1.77456	0.372756	-4.76066	1.92956e-06	5.15533e-05	NAF1_28604	NAF1	28604	10318
771.372	1.15102	0.241615	4.76387	1.8992e-06	5.0939e-05	SYTL1_25933	SYTL1	25933	84958
238.787	-1.51591	0.318147	-4.7648	1.89041e-06	5.08021e-05	SMG8_22459	SMG8	22459	55181
326.769	-1.78648	0.374846	-4.76592	1.87997e-06	5.062e-05	HIST1H2AB_20166	HIST1H2AB	20166	8335
3337.93	1.22405	0.256763	4.76725	1.86761e-06	5.03854e-05	TXNDC5_17478	TXNDC5	17478	81567
50.358	2.39224	0.501764	4.76765	1.86386e-06	5.03827e-05	SEMA4B_91297	SEMA4B	91297	10509
474.741	-1.85946	0.389883	-4.76927	1.84895e-06	5.00776e-05	BRIP1_16491	BRIP1	16491	64979
22.9045	-3.59063	0.752447	-4.77194	1.82457e-06	4.95144e-05	GSG1L_21960	GSG1L	21960	146395
844.987	1.22752	0.257151	4.77356	1.80995e-06	4.92144e-05	NSFL1C_12339	NSFL1C	12339	55968
547.411	-1.37956	0.288822	-4.77652	1.78351e-06	4.85909e-05	SLC19A2_17227	SLC19A2	17227	10560
3004.15	1.59576	0.334059	4.77689	1.7803e-06	4.85909e-05	RPL18A_19379	RPL18A	19379	6142
17.5897	4.82747	1.00995	4.77993	1.75358e-06	4.79646e-05	PTGS1_22773	PTGS1	22773	5742
4171.14	1.70804	0.357073	4.78346	1.72306e-06	4.72236e-05	SLC12A2_14584	SLC12A2	14584	6558
1843.19	1.11401	0.232671	4.78793	1.68511e-06	4.62753e-05	PALLD_18922	PALLD	18922	23022
10.5043	6.9974	1.46115	4.78898	1.67631e-06	4.61253e-05	CAPN8_22268	CAPN8	22268	388743
775.217	1.46123	0.304992	4.79105	1.65913e-06	4.57436e-05	PFDN4_92453	PFDN4	92453	5203
2777.27	1.13711	0.237275	4.79236	1.64829e-06	4.55356e-05	FUT8_20366	FUT8	20366	2530
101.368	-2.31787	0.482766	-4.80123	1.57695e-06	4.36522e-05	RMI1_15666	RMI1	15666	80010
286.215	-1.6528	0.34374	-4.80827	1.52243e-06	4.22276e-05	NEMP1_14991	NEMP1	14991	23306
479.813	-1.55747	0.323739	-4.81088	1.50269e-06	4.17638e-05	E2F8_17938	E2F8	17938	79733
2127.66	1.29733	0.269182	4.81952	1.43906e-06	4.00762e-05	MEA1_4101	MEA1	4101	4201
334.139	-1.89205	0.391972	-4.827	1.38602e-06	3.8677e-05	PCID2_25983	PCID2	25983	55795
457.971	1.53702	0.318373	4.82774	1.38092e-06	3.86127e-05	IDS_27342	IDS	27342	3423
24.0656	4.08582	0.846065	4.8292	1.37084e-06	3.84085e-05	S100A4_6083	S100A4	6083	6275
1356.01	-1.68166	0.348089	-4.83113	1.35761e-06	3.8115e-05	KIF14_3592	KIF14	3592	9928
180.637	-1.72824	0.357536	-4.83374	1.3399e-06	3.76945e-05	ACOT4_88995	ACOT4	88995	122970
227.17	1.63629	0.338074	4.84003	1.29819e-06	3.66123e-05	CARS_14910	CARS	14910	833
364.819	1.33001	0.274798	4.83994	1.29878e-06	3.66123e-05	FBXL2_21353	FBXL2	21353	25827
94.6978	1.78387	0.368454	4.84151	1.28854e-06	3.64725e-05	ID3_89698	ID3	89698	3399
96.8474	1.94169	0.400977	4.8424	1.28279e-06	3.63843e-05	RND1_11706	RND1	11706	27289
594.673	-1.32914	0.274315	-4.84529	1.26429e-06	3.59335e-05	THOP1_15462	THOP1	15462	7064
1141.41	1.34887	0.278232	4.84802	1.24699e-06	3.55149e-05	IDS_25235	IDS	25235	3423
29.6708	3.00976	0.620591	4.84984	1.23564e-06	3.52642e-05	AMPD3_16428	AMPD3	16428	272
519.959	1.52478	0.31413	4.85397	1.21012e-06	3.46075e-05	RPS7_93041	RPS7	93041	6201
47.0637	-2.69213	0.554528	-4.85481	1.205e-06	3.45326e-05	PBX1_4952	PBX1	4952	5087
405.519	-1.47794	0.304296	-4.85693	1.19222e-06	3.42372e-05	NAA60_20644	NAA60	20644	79903
2254.67	-1.53947	0.316851	-4.85864	1.18195e-06	3.4013e-05	TBX2_6983	TBX2	6983	6909
71.8849	1.96988	0.405347	4.85974	1.1754e-06	3.38952e-05	UBE2QL1_23376	UBE2QL1	23376	134111
579.401	1.29252	0.265882	4.86126	1.16638e-06	3.37056e-05	DHX32_10838	DHX32	10838	55760
395.026	1.3704	0.281812	4.8628	1.15738e-06	3.35154e-05	PFKP_20061	PFKP	20061	5214
394.931	1.63305	0.334879	4.87653	1.07968e-06	3.13311e-05	CLDN9_14767	CLDN9	14767	9080
505.454	1.32818	0.272305	4.87752	1.07426e-06	3.12395e-05	RIOK3_17782	RIOK3	17782	8780
93.2968	-2.20745	0.45246	-4.87878	1.06744e-06	3.11065e-05	IL24_13615	IL24	13615	11009
1029.73	-1.28982	0.264265	-4.8808	1.05657e-06	3.08551e-05	PBX1_26409	PBX1	26409	5087
61.9406	-2.27238	0.465494	-4.88165	1.05203e-06	3.07874e-05	ATAD3A_28727	ATAD3A	28727	55210
619.077	1.53913	0.315139	4.88398	1.03967e-06	3.04903e-05	LNPK_24302	LNPK	24302	80856
1255.18	1.38132	0.282325	4.89265	9.94893e-07	2.92393e-05	MORF4L2_16981	MORF4L2	16981	9643
136.584	1.62774	0.332367	4.89744	9.70936e-07	2.8596e-05	NCKIPSD_25931	NCKIPSD	25931	51517
484.401	-1.43906	0.293643	-4.9007	9.54955e-07	2.81854e-05	BSCL2_26904	BSCL2	26904	26580
582.427	1.75426	0.357744	4.90368	9.40579e-07	2.78206e-05	ENO1_2152	ENO1	2152	2023
89.7474	-1.94884	0.397231	-4.90607	9.29209e-07	2.75433e-05	DHFR_93238	DHFR	93238	1719
46.3938	-3.96946	0.807807	-4.91388	8.92922e-07	2.65246e-05	SETD2_10666	SETD2	10666	29072
425.728	-2.25209	0.458173	-4.91538	8.86094e-07	2.64134e-05	MPHOSPH9_15838	MPHOSPH9	15838	10198
51.7592	-2.59232	0.527418	-4.91512	8.87268e-07	2.64134e-05	SOGA1_27888	SOGA1	27888	140710
95.9415	2.07789	0.422051	4.92331	8.50942e-07	2.54417e-05	FAM214B_21015	FAM214B	21015	80256
432.819	1.50275	0.305096	4.92548	8.41525e-07	2.52147e-05	GTPBP2_15324	GTPBP2	15324	54676
11.8589	7.17307	1.4516	4.9415	7.7522e-07	2.32785e-05	ALOX5AP_88754	ALOX5AP	88754	241
89.8411	-2.02009	0.408526	-4.94484	7.62083e-07	2.29339e-05	PISD_23405	PISD	23405	9814
129.02	1.84042	0.372186	4.9449	7.61845e-07	2.29339e-05	HDAC5_93392	HDAC5	93392	10014
7027.63	1.8026	0.364232	4.94905	7.4577e-07	2.25412e-05	TFF1_7046	TFF1	7046	7031
245.304	-1.58783	0.320806	-4.94951	7.44009e-07	2.25412e-05	NRIP1_4719	NRIP1	4719	8204
76.6713	-1.93636	0.391245	-4.94924	7.45053e-07	2.25412e-05	MICALL1_88739	MICALL1	88739	85377
848.765	-1.61386	0.325961	-4.9511	7.3794e-07	2.24519e-05	SF3B4_92827	SF3B4	92827	10262
311.648	-1.36698	0.275838	-4.95576	7.2049e-07	2.19694e-05	DUSP7_15349	DUSP7	15349	1849
20.4683	5.48702	1.10606	4.96088	7.01756e-07	2.14455e-05	UPK1A_26076	UPK1A	26076	11045
281.081	1.65044	0.332517	4.96347	6.92452e-07	2.12081e-05	TUBB6_7410	TUBB6	7410	84617
472.06	1.27398	0.256533	4.96616	6.82921e-07	2.09626e-05	LRP11_23274	LRP11	23274	84918
176.404	1.59455	0.320946	4.96828	6.75505e-07	2.07812e-05	OXSR1_4880	OXSR1	4880	9943
407.034	-1.3212	0.265782	-4.97099	6.66113e-07	2.0538e-05	MSI2_14200	MSI2	14200	124540
949.619	1.3078	0.262939	4.97379	6.56573e-07	2.02891e-05	DTNA_93351	DTNA	93351	1837
17.3867	6.74896	1.35648	4.97534	6.51329e-07	2.01722e-05	CDA_11848	CDA	11848	978
445.452	1.70725	0.343133	4.97548	6.50874e-07	2.01722e-05	SREBF2_16030	SREBF2	16030	6721
33.119	2.85479	0.572928	4.9828	6.26694e-07	1.95213e-05	ATXN1_11228	ATXN1	11228	6310
396.412	-1.38386	0.27774	-4.98256	6.27486e-07	1.95213e-05	IFITM3_93285	IFITM3	93285	10410
85.112	2.08132	0.417142	4.98946	6.0547e-07	1.89216e-05	MALL_10778	MALL	10778	7851
53.3853	2.4996	0.50076	4.9916	5.98815e-07	1.87561e-05	C2orf81_16870	C2orf81	16870	388963
4210.24	1.3792	0.276116	4.99501	5.88342e-07	1.84699e-05	RHOA_92381	RHOA	92381	387
12.3418	7.22614	1.44632	4.99624	5.84585e-07	1.83938e-05	SLC1A1_17218	SLC1A1	17218	6505
1058.96	1.5441	0.30901	4.99692	5.82534e-07	1.83711e-05	PYGL_5647	PYGL	5647	5836
836.101	-1.42514	0.284583	-5.00782	5.5049e-07	1.74003e-05	ST8SIA4_22910	ST8SIA4	22910	7903
199.593	1.90636	0.380592	5.00892	5.47349e-07	1.73407e-05	MYO1B_11448	MYO1B	11448	4430
191.358	-2.07569	0.413992	-5.01383	5.33584e-07	1.69435e-05	COX11_27052	COX11	27052	1353
543.482	-1.48316	0.29576	-5.01475	5.31019e-07	1.69008e-05	MSH2_19521	MSH2	19521	4436
2770.5	-1.2617	0.251313	-5.02045	5.15518e-07	1.6472e-05	TOR3A_26001	TOR3A	26001	64222
296.828	-1.83174	0.364879	-5.02013	5.16353e-07	1.6472e-05	EIF2AK2_87770	EIF2AK2	87770	5610
197.079	-1.6453	0.327674	-5.02115	5.1364e-07	1.64615e-05	SLC25A43_89420	SLC25A43	89420	203427
209.45	-2.06334	0.410307	-5.02877	4.93648e-07	1.58576e-05	NFAT5_16375	NFAT5	16375	10725
156.015	-1.84012	0.365464	-5.03503	4.77785e-07	1.53838e-05	CMC2_92467	CMC2	92467	56942
42.8597	-2.74727	0.545131	-5.03966	4.66366e-07	1.50512e-05	UBE2A_28335	UBE2A	28335	7319
62.1943	2.26002	0.446761	5.05868	4.22163e-07	1.36565e-05	CYP1A1_10775	CYP1A1	10775	1543
56.4214	-2.34254	0.462983	-5.05967	4.19972e-07	1.36175e-05	IFI6_25609	IFI6	25609	2537
86.63	-2.05084	0.405277	-5.06034	4.18519e-07	1.36024e-05	NOP2_4632	NOP2	4632	4839
1417.91	-1.34161	0.264746	-5.06755	4.0296e-07	1.31276e-05	PSIP1_92955	PSIP1	92955	11168
352.326	-1.60481	0.316554	-5.06963	3.98597e-07	1.30161e-05	ZC3H7A_16233	ZC3H7A	16233	29066
23.7015	-4.9495	0.976269	-5.06981	3.98208e-07	1.30161e-05	RBM24_24278	RBM24	24278	221662
943.796	-1.49556	0.29487	-5.07195	3.9377e-07	1.29196e-05	CCNB1_1053	CCNB1	1053	891
65.8281	-2.65024	0.522344	-5.07374	3.90065e-07	1.28285e-05	DOK7_90360	DOK7	90360	285489
432.712	-2.36158	0.465121	-5.07735	3.82743e-07	1.26177e-05	FAM72A_22322	FAM72A	22322	729533
33.0158	-3.13461	0.617062	-5.07989	3.7765e-07	1.24796e-05	WNT4_15630	WNT4	15630	54361
1191.05	-1.26973	0.249929	-5.08035	3.76737e-07	1.24793e-05	VPS35L_11696	VPS35L	11696	57020
147.126	-2.81108	0.55255	-5.08747	3.62878e-07	1.20491e-05	THEM4_24773	THEM4	24773	117145
339.937	1.48168	0.291079	5.09029	3.57512e-07	1.18995e-05	PBXIP1_25134	PBXIP1	25134	57326
5360.69	2.27841	0.447286	5.09385	3.50857e-07	1.17062e-05	S100A6_13254	S100A6	13254	6277
301.273	1.55014	0.304315	5.09388	3.50806e-07	1.17062e-05	PINK1_14500	PINK1	14500	65018
2741.06	-1.74463	0.342397	-5.09536	3.48078e-07	1.16699e-05	DNAAF2_15022	DNAAF2	15022	55172
1164.93	1.39509	0.2734	5.10274	3.34779e-07	1.12514e-05	TGFBR1_22430	TGFBR1	22430	7046
156.701	1.69541	0.332149	5.10436	3.31916e-07	1.11823e-05	IGF2BP2_3259	IGF2BP2	3259	10644
46.7765	3.35594	0.657261	5.10595	3.29141e-07	1.11345e-05	TFF3_7048	TFF3	7048	7033
47.3404	2.66917	0.522789	5.10563	3.2969e-07	1.11345e-05	FRY_22387	FRY	22387	10129
1123.61	-1.24957	0.244356	-5.11371	3.15897e-07	1.07211e-05	CDC42_93400	CDC42	93400	998
59.3361	2.64694	0.517291	5.11693	3.10542e-07	1.05653e-05	IL1RN_28396	IL1RN	28396	3557
37.2003	-3.12449	0.610168	-5.12071	3.0439e-07	1.03816e-05	RBP7_10498	RBP7	10498	116362
681.791	1.27288	0.248572	5.12078	3.04272e-07	1.03816e-05	KDM5B_91609	KDM5B	91609	10765
156.482	-1.97247	0.384134	-5.13486	2.82355e-07	9.67786e-06	RNFT1_13801	RNFT1	13801	51136
3000.29	1.48106	0.288095	5.14089	2.73437e-07	9.3955e-06	RPL7A_5954	RPL7A	5954	6130
261.297	1.4943	0.290399	5.14566	2.6658e-07	9.18273e-06	APLP1_18784	APLP1	18784	333
484.53	1.62986	0.316065	5.1567	2.51333e-07	8.69309e-06	GDF15_2621	GDF15	2621	9518
38.3929	2.71654	0.526829	5.1564	2.51737e-07	8.69309e-06	CCNA1_88761	CCNA1	88761	8900
583.252	1.32163	0.256123	5.16013	2.46779e-07	8.56473e-06	PDGFB_5026	PDGFB	5026	5155
581.916	1.31237	0.254323	5.16024	2.46628e-07	8.56473e-06	SMYD2_11154	SMYD2	11154	56950
461.905	1.64274	0.317656	5.17144	2.32302e-07	8.10301e-06	FNBP1L_11412	FNBP1L	11412	54874
1111.76	-1.207	0.23336	-5.17225	2.31294e-07	8.10301e-06	ATRIP_87360	ATRIP	87360	84126
366.225	1.44067	0.27858	5.17148	2.32246e-07	8.10301e-06	FDPS_92913	FDPS	92913	2224
44.7857	-2.71357	0.523891	-5.17964	2.22319e-07	7.81398e-06	PSMB9_23343	PSMB9	23343	5698
90.1915	2.08836	0.40301	5.18191	2.19621e-07	7.73884e-06	KLHL24_20638	KLHL24	20638	54800
13112.9	1.68667	0.325054	5.18889	2.11556e-07	7.47372e-06	RPS3_92871	RPS3	92871	6188
4071.91	1.36511	0.262371	5.20299	1.9611e-07	6.94581e-06	S100A14_22505	S100A14	22505	57402
133.152	-1.89695	0.364479	-5.20456	1.94453e-07	6.90485e-06	FKBP11_10939	FKBP11	10939	51303
206.042	-1.56171	0.299515	-5.21413	1.84686e-07	6.57492e-06	MRPL35_92727	MRPL35	92727	51318
2334.8	-1.35525	0.259512	-5.22232	1.76698e-07	6.30679e-06	SLC25A10_21880	SLC25A10	21880	1468
251.674	-1.75685	0.336364	-5.22306	1.75987e-07	6.29769e-06	RNF166_12907	RNF166	12907	115992
310.902	-1.5213	0.290961	-5.22851	1.70878e-07	6.13074e-06	KYNU_90258	KYNU	90258	8942
255.541	1.61	0.307617	5.23379	1.6607e-07	5.97377e-06	TIPARP_7116	TIPARP	7116	25976
176.047	-2.1418	0.408956	-5.23723	1.63007e-07	5.87887e-06	ANXA6_18536	ANXA6	18536	309
73.2306	2.34093	0.446968	5.23736	1.62892e-07	5.87887e-06	CCNG2_20708	CCNG2	20708	901
145.537	-1.66059	0.316595	-5.24515	1.56156e-07	5.66137e-06	PTDSS1_87738	PTDSS1	87738	9791
122.259	1.95798	0.372783	5.25232	1.50197e-07	5.45967e-06	PDLIM1_5041	PDLIM1	5041	9124
13.9755	7.4055	1.40987	5.25261	1.49961e-07	5.45967e-06	CASP14_20303	CASP14	20303	23581
81.8811	2.5343	0.482132	5.25646	1.46857e-07	5.36649e-06	RNASE4_25972	RNASE4	25972	283
376.62	-2.02723	0.38544	-5.25952	1.44435e-07	5.29199e-06	WDR76_16828	WDR76	16828	79968
255.196	1.57366	0.299164	5.26019	1.43904e-07	5.28656e-06	FRMD4B_12533	FRMD4B	12533	23150
309.39	1.9064	0.36193	5.26731	1.38435e-07	5.09919e-06	RP2_15733	RP2	15733	6102
13.8329	7.39328	1.40326	5.26865	1.37429e-07	5.0757e-06	KLK6_18108	KLK6	18108	5653
2156.8	1.47855	0.280511	5.27092	1.35739e-07	5.02669e-06	HBP1_90275	HBP1	90275	26959
161.721	1.77663	0.336776	5.2754	1.32464e-07	4.91863e-06	ECE1_20616	ECE1	20616	1889
30.1101	3.35416	0.634412	5.28704	1.24309e-07	4.63375e-06	SERPINE1_6253	SERPINE1	6253	5054
24.7884	6.3552	1.20208	5.28683	1.24457e-07	4.63375e-06	TMEM74B_18765	TMEM74B	18765	55321
1558.64	1.44502	0.272839	5.29624	1.18213e-07	4.42512e-06	SLC9A7_18623	SLC9A7	18623	84679
1431.69	1.29312	0.243966	5.30039	1.15558e-07	4.33753e-06	DAPK3_19757	DAPK3	19757	1613
77.6179	2.07382	0.391001	5.30386	1.13377e-07	4.26723e-06	SCARB1_6117	SCARB1	6117	949
2089.28	1.48096	0.278825	5.31142	1.08773e-07	4.10514e-06	IRF6_17068	IRF6	17068	3664
1701.65	-1.752	0.329545	-5.31642	1.0583e-07	4.01327e-06	LRPPRC_11701	LRPPRC	11701	10128
159.334	-2.52843	0.475623	-5.31604	1.06048e-07	4.01327e-06	DTWD1_25418	DTWD1	25418	56986
5481.18	2.151	0.404353	5.31961	1.03988e-07	3.95698e-06	INSIG2_21088	INSIG2	21088	51141
1891.38	1.43502	0.269686	5.32107	1.03158e-07	3.93623e-06	ATP2C1_533	ATP2C1	533	27032
352.474	-1.76817	0.331118	-5.34001	9.29421e-08	3.55626e-06	CHAC2_20593	CHAC2	20593	494143
340.66	1.8189	0.340535	5.3413	9.22804e-08	3.54075e-06	RTKN2_23573	RTKN2	23573	219790
36.5871	-3.51853	0.658637	-5.34214	9.18578e-08	3.53435e-06	UHRF1_17708	UHRF1	17708	29128
142.243	-2.86669	0.535944	-5.34885	8.85143e-08	3.41522e-06	FAM78A_11806	FAM78A	11806	286336
102.279	-2.57907	0.481767	-5.35335	8.63403e-08	3.34067e-06	MAPK12_25181	MAPK12	25181	6300
145.486	1.75695	0.32816	5.35393	8.60619e-08	3.33925e-06	MAGED4_14370	MAGED4	14370	728239
83.4438	2.14782	0.40097	5.35657	8.48158e-08	3.30017e-06	TUBA1A_12436	TUBA1A	12436	7846
48.8709	-3.5146	0.655989	-5.35771	8.42829e-08	3.2887e-06	CCDC28B_91064	CCDC28B	91064	79140
1108.15	-1.62665	0.303527	-5.35915	8.36149e-08	3.27188e-06	NUP210_16139	NUP210	16139	23225
123.258	1.86696	0.348244	5.36107	8.27295e-08	3.24643e-06	TEKT4_27946	TEKT4	27946	150483
73.0786	-2.36672	0.441316	-5.36287	8.19104e-08	3.22344e-06	NOS1AP_91345	NOS1AP	91345	9722
486.122	1.5173	0.282472	5.37151	7.80803e-08	3.0815e-06	ULBP3_28904	ULBP3	28904	79465
49.4539	-3.05897	0.569022	-5.37584	7.62284e-08	3.01703e-06	DENND6A_90229	DENND6A	90229	201627
945.427	1.45752	0.27086	5.38108	7.4041e-08	2.93887e-06	FRK_20943	FRK	20943	2444
272.54	-1.8542	0.344258	-5.38608	7.20108e-08	2.86653e-06	ADCY3_91605	ADCY3	91605	109
23.7976	4.44721	0.824937	5.39097	7.00797e-08	2.79772e-06	CSGALNACT1_24744	CSGALNACT1	24744	55790
1313.42	1.55858	0.288891	5.39505	6.85053e-08	2.74279e-06	PTPRK_5618	PTPRK	5618	5796
1916.3	1.82127	0.337011	5.40419	6.51028e-08	2.61414e-06	PGAM1_5090	PGAM1	5090	5223
649.527	1.45824	0.269578	5.40933	6.32593e-08	2.54752e-06	APBB2_336	APBB2	336	323
1094.93	1.35412	0.249602	5.42511	5.79202e-08	2.33933e-06	DHCR24_11979	DHCR24	11979	1718
54.2505	2.55134	0.470261	5.42536	5.78378e-08	2.33933e-06	TGFBI_12635	TGFBI	12635	7045
1876.36	1.32169	0.243334	5.43156	5.58631e-08	2.26952e-06	NIBAN2_15334	NIBAN2	15334	64855
694.857	2.29236	0.420294	5.45417	4.92018e-08	2.00479e-06	CD109_19701	CD109	19701	135228
164.253	2.14165	0.392392	5.45793	4.81717e-08	1.96863e-06	FXYD3_15019	FXYD3	15019	5349
571.04	1.43707	0.263201	5.45997	4.76202e-08	1.95186e-06	PMEPA1_26289	PMEPA1	26289	56937
206.45	-2.05774	0.374769	-5.49068	4.00385e-08	1.64599e-06	JKAMP_15608	JKAMP	15608	51528
586.449	-1.46728	0.267174	-5.49186	3.97715e-08	1.63989e-06	ITPK1_19576	ITPK1	19576	3705
97.5727	3.08626	0.561699	5.4945	3.91813e-08	1.62039e-06	C15orf48_21127	C15orf48	21127	84419
258.817	-1.79502	0.32636	-5.50014	3.79489e-08	1.57414e-06	RAPGEFL1_18568	RAPGEFL1	18568	51195
196.125	1.79062	0.324822	5.51262	3.53527e-08	1.47086e-06	RPRM_87536	RPRM	87536	56475
94.9477	2.19281	0.397527	5.51612	3.46569e-08	1.44627e-06	ADGRG2_21222	ADGRG2	21222	10149
161.801	2.19521	0.39727	5.52574	3.28101e-08	1.37335e-06	CRIP1_12095	CRIP1	12095	1396
89.6885	2.17743	0.392697	5.5448	2.94295e-08	1.23559e-06	GADD45B_28755	GADD45B	28755	4616
2254.81	1.5324	0.275916	5.55386	2.79425e-08	1.17769e-06	UCP2_11611	UCP2	11611	7351
242.178	-1.84759	0.332677	-5.55372	2.79651e-08	1.17769e-06	BAG2_12209	BAG2	12209	9532
57.8624	2.5993	0.467989	5.55419	2.78895e-08	1.17769e-06	DNASE1_91677	DNASE1	91677	1773
595.648	-1.50025	0.269902	-5.5585	2.72102e-08	1.15888e-06	SLC29A1_12426	SLC29A1	12426	2030
105.93	-2.00352	0.360466	-5.55814	2.72668e-08	1.15888e-06	IFI30_22048	IFI30	22048	10437
1682.8	-1.9461	0.349966	-5.56083	2.68499e-08	1.14823e-06	THOC3_33479	THOC3	33479	84321
184.704	2.08163	0.374121	5.56406	2.63576e-08	1.13068e-06	NARF_15778	NARF	15778	26502
1938.06	1.40485	0.252278	5.56863	2.56744e-08	1.1048e-06	GOLGA5_15814	GOLGA5	15814	9950
19.9194	-7.64457	1.37174	-5.57288	2.50566e-08	1.08158e-06	IGHG4_87998	IGHG4	87998	3503
10119.1	1.40182	0.250871	5.58781	2.2995e-08	9.95704e-07	PRKAR1A_93374	PRKAR1A	93374	5573
68.2835	2.97062	0.530688	5.59768	2.17244e-08	9.43645e-07	FSTL4_15518	FSTL4	15518	23105
1477.8	-1.44017	0.257108	-5.60141	2.12615e-08	9.26449e-07	CBX4_16907	CBX4	16907	8535
256.979	-2.02893	0.362142	-5.60257	2.11192e-08	9.23162e-07	NXPH4_26474	NXPH4	26474	11247
241.311	-1.62042	0.28918	-5.6035	2.10069e-08	9.21171e-07	AGMAT_20040	AGMAT	20040	79814
46.7323	2.69362	0.480231	5.609	2.03496e-08	8.95186e-07	C9orf152_23295	C9orf152	23295	401546
23.3024	5.25039	0.935909	5.60993	2.02404e-08	8.95186e-07	TCAF2_25848	TCAF2	25848	285966
476.186	1.6488	0.293943	5.60927	2.03178e-08	8.95186e-07	MPI_91163	MPI	91163	4351
1480.16	-1.36938	0.243877	-5.61506	1.96491e-08	8.72712e-07	EVL_2255	EVL	2255	51466
2209.5	1.98015	0.352494	5.61755	1.93685e-08	8.63025e-07	TANC2_23794	TANC2	23794	26115
422.354	1.58079	0.280945	5.62668	1.83715e-08	8.21246e-07	ELK3_13594	ELK3	13594	2004
158.936	-2.06234	0.365051	-5.64947	1.60944e-08	7.2179e-07	SOGA1_19978	SOGA1	19978	140710
133.589	2.14517	0.379133	5.65809	1.53063e-08	6.88683e-07	TGFBR2_7065	TGFBR2	7065	7048
1681.62	1.77723	0.313873	5.66227	1.49386e-08	6.74334e-07	RPS4X_6009	RPS4X	6009	6191
742.637	2.11524	0.373339	5.66572	1.4641e-08	6.6307e-07	GPR87_10766	GPR87	10766	53836
5486.51	1.37867	0.242733	5.67977	1.34876e-08	6.12842e-07	CHMP4B_92457	CHMP4B	92457	29082
286.057	-2.70754	0.475908	-5.68921	1.27626e-08	5.81816e-07	ZNF675_14807	ZNF675	14807	171392
784.991	-1.85184	0.324876	-5.70014	1.19709e-08	5.47529e-07	MDK_16100	MDK	16100	4192
797.004	-1.45522	0.255268	-5.70075	1.19278e-08	5.47373e-07	GREB1_14205	GREB1	14205	9687
53.2036	3.0291	0.53092	5.70538	1.16081e-08	5.35262e-07	VIM_18185	VIM	18185	7431
493.291	-1.75097	0.306911	-5.70513	1.16252e-08	5.35262e-07	CSK_90070	CSK	90070	1445
2598.01	1.86687	0.326954	5.70988	1.13054e-08	5.2403e-07	CETN2_17541	CETN2	17541	1069
368.801	1.714	0.299243	5.72777	1.01758e-08	4.73262e-07	AK4_15459	AK4	15459	205
1395.56	-1.46406	0.255311	-5.73441	9.78503e-09	4.56624e-07	ODC1_11553	ODC1	11553	4953
637.541	1.53203	0.266995	5.73805	9.57728e-09	4.48444e-07	ZNF654_23952	ZNF654	23952	55279
257.27	-1.67867	0.292102	-5.74685	9.09199e-09	4.27169e-07	HIST1H2BM_2956	HIST1H2BM	2956	8342
1079.9	1.40921	0.245143	5.74853	9.00245e-09	4.24406e-07	WWC2_15670	WWC2	15670	80014
6615.43	1.52933	0.265121	5.76841	8.00217e-09	3.78541e-07	PTTG1IP_25115	PTTG1IP	25115	754
77.7808	-2.98143	0.516748	-5.7696	7.94606e-09	3.77179e-07	PPARGC1B_87707	PPARGC1B	87707	133522
173.184	-2.57836	0.445928	-5.782	7.3817e-09	3.51598e-07	GSTM3_17117	GSTM3	17117	2947
76.4257	-2.52697	0.436836	-5.78471	7.26387e-09	3.47183e-07	ELOVL5_91167	ELOVL5	91167	60481
32447.1	1.51908	0.262511	5.78674	7.17654e-09	3.442e-07	EIF3E_2094	EIF3E	2094	3646
1493.65	-1.44373	0.249337	-5.79028	7.02709e-09	3.38206e-07	CNOT9_17952	CNOT9	17952	9125
2848.14	1.59636	0.275187	5.80098	6.5928e-09	3.18414e-07	RDH11_16054	RDH11	16054	51109
1052.83	1.69243	0.291623	5.8035	6.49457e-09	3.1477e-07	EPB41L4A-AS1_2937	EPB41L4A-AS1	2937	114915
434.329	-1.77414	0.305058	-5.81577	6.03571e-09	2.93561e-07	CHRNA5_13742	CHRNA5	13742	1138
189.725	-2.23469	0.382124	-5.84808	4.97272e-09	2.42714e-07	RFC3_5808	RFC3	5808	5983
88.6717	2.34441	0.400292	5.85675	4.72013e-09	2.31203e-07	PIK3IP1_13753	PIK3IP1	13753	113791
2601.66	-1.35202	0.230845	-5.85682	4.71816e-09	2.31203e-07	HIP1_21863	HIP1	21863	3092
35.5	-5.25323	0.895889	-5.8637	4.52659e-09	2.23916e-07	COL12A1_1461	COL12A1	1461	1303
26.8428	4.43031	0.755606	5.86325	4.53895e-09	2.23916e-07	TNFRSF19_12626	TNFRSF19	12626	55504
67.0249	2.78283	0.47414	5.86922	4.37856e-09	2.17558e-07	SLCO2A1_90733	SLCO2A1	90733	6578
172.073	-1.92093	0.326849	-5.8771	4.17511e-09	2.08198e-07	RBPMS2_21961	RBPMS2	21961	348093
115.685	-3.31286	0.561633	-5.89863	3.66533e-09	1.83439e-07	NPY1R_21450	NPY1R	21450	4886
79.7526	-2.49522	0.422529	-5.90545	3.51681e-09	1.76646e-07	BZW2_805	BZW2	805	28969
612.796	-1.57965	0.266822	-5.92024	3.21477e-09	1.62466e-07	DGKZ_23584	DGKZ	23584	8525
58.4089	-3.23573	0.546592	-5.91983	3.22275e-09	1.62466e-07	DLC1_27115	DLC1	27115	8655
181.158	-1.97923	0.334241	-5.92155	3.18925e-09	1.6196e-07	WDHD1_22511	WDHD1	22511	11169
124.818	2.11208	0.356361	5.92679	3.08914e-09	1.57455e-07	OPN3_91185	OPN3	91185	23596
27.7065	4.90703	0.826783	5.93509	2.93682e-09	1.50246e-07	CSF1R_27064	CSF1R	27064	1436
1154.58	1.68022	0.283021	5.93671	2.90791e-09	1.49815e-07	LZIC_15253	LZIC	15253	84328
2080.91	1.74437	0.293854	5.93617	2.91757e-09	1.49815e-07	RUNX1_27815	RUNX1	27815	861
167.381	-2.50883	0.422039	-5.94454	2.77226e-09	1.43421e-07	ZNF703_24626	ZNF703	24626	80139
49.3219	2.94603	0.495475	5.94588	2.74973e-09	1.4279e-07	ERICH2_19239	ERICH2	19239	285141
282.834	2.05423	0.34496	5.95497	2.60119e-09	1.35586e-07	TMTC2_24463	TMTC2	24463	160335
301.033	2.03182	0.340978	5.95879	2.54114e-09	1.32957e-07	AGO4_22193	AGO4	22193	192670
2036.16	-1.69243	0.283882	-5.96172	2.49597e-09	1.31091e-07	HIST1H3J_19153	HIST1H3J	19153	8356
32.7705	4.24471	0.711602	5.965	2.44637e-09	1.28976e-07	LAMC2_29024	LAMC2	29024	3918
8894.31	1.43137	0.239959	5.96506	2.44546e-09	1.28976e-07	DHCR7_90281	DHCR7	90281	1717
344.828	1.61803	0.271008	5.97042	2.36639e-09	1.25719e-07	PACSIN2_87856	PACSIN2	87856	11252
112.766	-3.2392	0.542377	-5.97223	2.34038e-09	1.24817e-07	ZMYM1_26448	ZMYM1	26448	79830
1235.12	1.84339	0.308483	5.97565	2.2918e-09	1.227e-07	NOL3_4625	NOL3	4625	8996
43.078	3.10699	0.518774	5.9891	2.11002e-09	1.13612e-07	ELL2_14340	ELL2	14340	22936
322.817	1.67527	0.279733	5.98881	2.11382e-09	1.13612e-07	FRMD6_15845	FRMD6	15845	122786
1722.97	1.46358	0.244351	5.98966	2.10281e-09	1.13612e-07	FKBP9_92650	FKBP9	92650	11328
146.102	-1.98384	0.330216	-6.00772	1.88154e-09	1.02322e-07	MTHFD1_4346	MTHFD1	4346	4522
2226.52	1.49293	0.247661	6.02813	1.65869e-09	9.05591e-08	ITGAV_21805	ITGAV	21805	3685
162.042	-2.67544	0.443115	-6.0378	1.56229e-09	8.56346e-08	CYP4F22_87766	CYP4F22	87766	126410
338.844	2.23199	0.369476	6.04097	1.53189e-09	8.43025e-08	TSC22D3_7366	TSC22D3	7366	1831
99.5084	2.37274	0.3925	6.04521	1.49218e-09	8.24461e-08	RAB4B_19539	RAB4B	19539	53916
133.731	2.88361	0.476441	6.05238	1.42719e-09	7.91718e-08	ISG20_11135	ISG20	11135	3669
3082.83	1.79932	0.296307	6.07248	1.25949e-09	7.01508e-08	TMBIM6_7153	TMBIM6	7153	7009
627.243	2.02545	0.333521	6.07294	1.25591e-09	7.01508e-08	FAM114A1_16869	FAM114A1	16869	92689
297.42	-2.2936	0.376586	-6.09051	1.12552e-09	6.31984e-08	ALG6_21797	ALG6	21797	29929
7768.13	2.21216	0.362155	6.10834	1.00675e-09	5.67602e-08	GAPDH_93317	GAPDH	93317	2597
949.952	1.73181	0.283443	6.10989	9.9697e-10	5.64391e-08	NRP1_4724	NRP1	4724	4745
365.611	-1.75333	0.285215	-6.14739	7.87695e-10	4.47754e-08	PSMG1_5544	PSMG1	5544	8624
501.406	-1.72637	0.280358	-6.15774	7.37887e-10	4.21175e-08	CASTOR2_24910	CASTOR2	24910	729438
33.2617	6.19396	1.00427	6.16763	6.93206e-10	3.97313e-08	FAM13A_23411	FAM13A	23411	10144
5402.48	2.14309	0.347345	6.16993	6.83194e-10	3.93207e-08	SEC61G_6193	SEC61G	6193	23480
348.104	1.88487	0.305199	6.17587	6.58001e-10	3.80292e-08	EMP3_18953	EMP3	18953	2014
4633.86	2.41073	0.39015	6.17896	6.45239e-10	3.74483e-08	MSMO1_4315	MSMO1	4315	6307
456.204	-1.85596	0.298456	-6.21853	5.0182e-10	2.92474e-08	TRIM14_21810	TRIM14	21810	9830
159.491	-2.63388	0.423344	-6.22161	4.92065e-10	2.88004e-08	SIGMAR1_27855	SIGMAR1	27855	10280
40.8967	7.98863	1.28189	6.23191	4.60783e-10	2.70842e-08	SEMA5B_27834	SEMA5B	27834	54437
838.635	-1.67367	0.268079	-6.2432	4.28703e-10	2.53063e-08	CTPS1_16302	CTPS1	16302	1503
32.558	5.41362	0.864522	6.26198	3.8013e-10	2.25353e-08	ADM_140	ADM	140	133
216.979	2.22522	0.355174	6.26516	3.72453e-10	2.21754e-08	GADD45B_2570	GADD45B	2570	4616
372.611	2.08765	0.331202	6.30326	2.91451e-10	1.74278e-08	LRP1_21937	LRP1	21937	4035
171.505	-2.11797	0.33556	-6.31174	2.75907e-10	1.657e-08	INPP5F_27353	INPP5F	27353	4952
33.0007	5.76307	0.91105	6.32575	2.52003e-10	1.52005e-08	RORA_16631	RORA	16631	6095
12242.9	1.62614	0.256967	6.32821	2.48019e-10	1.50258e-08	ALDOA_232	ALDOA	232	226
70.3578	2.86016	0.451356	6.33682	2.34551e-10	1.42725e-08	ALDOC_233	ALDOC	233	230
358.59	1.78215	0.281113	6.33961	2.30345e-10	1.40786e-08	KRT19_3690	KRT19	3690	3880
2826.08	-1.77041	0.27915	-6.34213	2.26614e-10	1.39121e-08	HIST1H2BF_93273	HIST1H2BF	93273	3017
44.4285	8.11001	1.27596	6.35602	2.07047e-10	1.27676e-08	ZMAT4_24148	ZMAT4	24148	79698
114.574	2.33895	0.365853	6.39315	1.62503e-10	1.00657e-08	OLFML2A_15337	OLFML2A	15337	169611
1485.88	1.64892	0.257811	6.39586	1.59643e-10	9.93308e-09	TXNRD1_7440	TXNRD1	7440	7296
88.6464	2.62376	0.409555	6.40638	1.49016e-10	9.31381e-09	SERPINB8_19714	SERPINB8	19714	5271
384.233	2.44459	0.380991	6.41642	1.39519e-10	8.75989e-09	LMO7_27443	LMO7	27443	4008
66.8865	3.06057	0.476082	6.42866	1.2873e-10	8.11941e-09	CHAC1_1279	CHAC1	1279	79094
240.387	2.05796	0.31981	6.43495	1.23514e-10	7.82615e-09	SEMA4B_90463	SEMA4B	90463	10509
5630.76	2.04203	0.3164	6.45394	1.08981e-10	6.93713e-09	AREG_385	AREG	385	374
5333.42	1.50223	0.232606	6.45827	1.0591e-10	6.77282e-09	ZDHHC9_11484	ZDHHC9	11484	51114
179.548	3.05522	0.472969	6.45967	1.04929e-10	6.7413e-09	HLA-C_2979	HLA-C	2979	3107
1814.1	1.65502	0.256075	6.46304	1.02622e-10	6.6239e-09	ARL15_88115	ARL15	88115	54622
546.075	-1.86233	0.287905	-6.46854	9.89518e-11	6.44275e-09	PPA2_12790	PPA2	12790	27068
7961.99	1.89355	0.292759	6.46794	9.93489e-11	6.44275e-09	ANXA2_93121	ANXA2	93121	302
159.434	2.26946	0.350167	6.48107	9.10716e-11	5.96195e-09	CITED2_88260	CITED2	88260	10370
198.489	2.14008	0.329332	6.49824	8.12639e-11	5.34523e-09	ZCWPW1_90889	ZCWPW1	90889	55063
160.965	-2.15847	0.331936	-6.50268	7.89037e-11	5.21482e-09	SKP2_12445	SKP2	12445	6502
48.3542	8.23356	1.26522	6.50762	7.63517e-11	5.07041e-09	CA9_915	CA9	915	768
356.861	2.0944	0.321706	6.51029	7.50076e-11	5.00522e-09	FAM47E-STBD1_27205	FAM47E-STBD1	27205	100631383
41.5834	3.94451	0.605641	6.51294	7.36919e-11	4.94129e-09	KLF7_11486	KLF7	11486	8609
5364.67	-2.15781	0.329992	-6.53897	6.19431e-11	4.17376e-09	HSPB8_15039	HSPB8	15039	26353
232.372	-2.13193	0.325827	-6.54314	6.02387e-11	4.07881e-09	MARC1_18722	2020-03-01	18722	64757
33.8804	4.44226	0.678611	6.5461	5.90597e-11	4.01868e-09	ANGPTL4_28320	ANGPTL4	28320	51129
130.786	2.2303	0.339555	6.56831	5.0891e-11	3.47999e-09	PDGFB_20737	PDGFB	20737	5155
40.9413	-5.83623	0.888478	-6.5688	5.07237e-11	3.47999e-09	PLIN5_22212	PLIN5	22212	440503
2188.97	-1.60263	0.243721	-6.57567	4.84357e-11	3.34521e-09	KYNU_89100	KYNU	89100	8942
66.0943	-3.11823	0.473586	-6.58428	4.57082e-11	3.1727e-09	SLC26A2_24334	SLC26A2	24334	1836
94.5208	2.63555	0.400107	6.58711	4.48456e-11	3.12854e-09	DIPK2A_26077	DIPK2A	26077	205428
61.8579	2.9667	0.44839	6.61634	3.68197e-11	2.58168e-09	FANK1_24656	FANK1	24656	92565
71.4798	-4.73334	0.711891	-6.64897	2.95159e-11	2.08011e-09	NUDT19_24613	NUDT19	24613	390916
4143.85	1.94455	0.292166	6.65566	2.82038e-11	1.99784e-09	DAAM1_13274	DAAM1	13274	23002
89.1117	-3.03069	0.454677	-6.66559	2.63597e-11	1.87684e-09	CLPSL2_89088	CLPSL2	89088	389383
113.818	2.55524	0.38305	6.67079	2.54429e-11	1.82095e-09	RAP2B_87933	RAP2B	87933	5912
136.271	2.7137	0.406298	6.67908	2.40443e-11	1.73828e-09	NECTIN4_28925	NECTIN4	28925	81607
426.819	-2.90864	0.435532	-6.67837	2.4162e-11	1.73828e-09	PTBP1_92341	PTBP1	92341	5725
68.7124	3.96057	0.592516	6.68432	2.32006e-11	1.68668e-09	RIMKLA_16149	RIMKLA	16149	284716
57.3478	3.56888	0.533342	6.69154	2.20833e-11	1.61395e-09	STC1_6839	STC1	6839	6781
339.12	-1.86037	0.27792	-6.6939	2.17303e-11	1.5966e-09	ODC1_4799	ODC1	4799	4953
901.5	2.14125	0.319556	6.70068	2.07447e-11	1.53234e-09	CCDC83_88508	CCDC83	88508	220047
310.116	1.83582	0.27372	6.70692	1.98775e-11	1.47617e-09	GALNT18_14425	GALNT18	14425	374378
138.619	-3.60974	0.537671	-6.71367	1.89791e-11	1.41707e-09	OVOL2_11592	OVOL2	11592	58495
770.116	-1.84108	0.273583	-6.72954	1.70199e-11	1.2777e-09	RHOBTB3_16004	RHOBTB3	16004	22836
231.259	-2.01175	0.297043	-6.7726	1.26491e-11	9.54766e-10	IRX3_12417	IRX3	12417	79191
491.367	2.29605	0.338843	6.77614	1.23426e-11	9.36748e-10	MUC5B_22647	MUC5B	22647	727897
183.279	2.17438	0.320629	6.78161	1.18847e-11	9.06983e-10	BMF_16921	BMF	16921	90427
172.846	-2.68684	0.395997	-6.78501	1.16077e-11	8.92329e-10	CBX6_1013	CBX6	1013	23466
1566.47	1.60741	0.236914	6.78476	1.16281e-11	8.92329e-10	IP6K2_15531	IP6K2	15531	51447
303.05	1.86546	0.274738	6.78996	1.12167e-11	8.70428e-10	RCAN3_10620	RCAN3	10620	11123
121.008	-2.39819	0.353136	-6.79113	1.11258e-11	8.68249e-10	PIMREG_26103	PIMREG	26103	54478
73.1398	4.05271	0.596361	6.79574	1.07758e-11	8.4572e-10	CREG2_18035	CREG2	18035	200407
644.073	2.12093	0.311898	6.80008	1.04561e-11	8.25315e-10	SC5D_24015	SC5D	24015	6309
325.053	2.26127	0.332255	6.80582	1.00473e-11	7.97607e-10	ULBP1_33464	ULBP1	33464	80329
330.987	2.03828	0.29905	6.81585	9.37052e-12	7.48179e-10	ENO1_27170	ENO1	27170	2023
343.849	-3.29571	0.483185	-6.82081	9.05297e-12	7.27027e-10	ATRIP_90107	ATRIP	90107	84126
2092.55	1.71202	0.250808	6.82602	8.73035e-12	7.05218e-10	BAMBI_634	BAMBI	634	25805
57.3624	7.58086	1.11043	6.82698	8.67189e-12	7.04617e-10	MAB21L3_89448	MAB21L3	89448	126868
146.176	2.36025	0.344467	6.85188	7.28875e-12	5.95736e-10	NEDD9_24522	NEDD9	24522	4739
207.65	2.19352	0.319505	6.86537	6.63188e-12	5.45275e-10	YPEL2_21341	YPEL2	21341	388403
74.9458	2.90926	0.422812	6.88075	5.95399e-12	4.9247e-10	MAN1A1_12471	MAN1A1	12471	4121
486.478	1.96238	0.285105	6.88302	5.8598e-12	4.87599e-10	TNFAIP8_7234	TNFAIP8	7234	25816
736.031	1.95685	0.284092	6.88808	5.65504e-12	4.73412e-10	ST8SIA6_10874	ST8SIA6	10874	338596
6016.48	1.61359	0.23419	6.89012	5.5747e-12	4.69532e-10	PKM_92379	PKM	92379	5315
519.029	-1.88777	0.273704	-6.89715	5.3055e-12	4.496e-10	DCDC2_14713	DCDC2	14713	51473
1941.63	1.81895	0.263619	6.89992	5.20302e-12	4.43638e-10	PPME1_18626	PPME1	18626	51400
419.761	-3.51058	0.508098	-6.90925	4.87217e-12	4.18008e-10	ZNF480_21541	ZNF480	21541	147657
1011.38	1.71389	0.247908	6.91341	4.73133e-12	4.08462e-10	TSPYL2_25649	TSPYL2	25649	64061
353.688	2.52081	0.363311	6.93844	3.96462e-12	3.44423e-10	MVD_15767	MVD	15767	4597
140.355	2.905	0.418284	6.94506	3.78307e-12	3.30732e-10	UPP1_7558	UPP1	7558	7378
59.0849	3.82851	0.551057	6.94757	3.71624e-12	3.26958e-10	PLD1_10810	PLD1	10810	5337
847.833	2.45009	0.350799	6.98432	2.86244e-12	2.53454e-10	DDIT3_1800	DDIT3	1800	1649
55.6673	-3.94597	0.564819	-6.98625	2.82329e-12	2.516e-10	BCL2_658	BCL2	658	596
551.192	1.7793	0.252808	7.03815	1.94806e-12	1.74731e-10	DTNA_14622	DTNA	14622	1837
2425.87	1.89502	0.268327	7.06235	1.63706e-12	1.47795e-10	SEMA3C_23082	SEMA3C	23082	10512
2512.4	1.9366	0.273008	7.09354	1.30725e-12	1.18796e-10	MPZL2_15292	MPZL2	15292	10205
1525.8	2.53638	0.356884	7.10699	1.18597e-12	1.08489e-10	TMSB10_7224	TMSB10	7224	9168
117.133	2.77947	0.390418	7.1192	1.08552e-12	9.99621e-11	PRELID2_22167	PRELID2	22167	153768
752.992	2.22022	0.3112	7.13437	9.72299e-13	9.01367e-11	SQLE_6736	SQLE	6736	6713
292.894	2.01321	0.281723	7.14607	8.93003e-13	8.33449e-11	IGFBP5_3272	IGFBP5	3272	3488
1932.22	1.77138	0.247835	7.1474	8.84358e-13	8.30996e-11	NFE2L1_25490	NFE2L1	25490	4779
756.378	-2.43643	0.340507	-7.15529	8.34946e-13	7.89939e-11	REL_12463	REL	12463	5966
114.963	2.61738	0.365564	7.15984	8.07704e-13	7.69435e-11	SRPX_17263	SRPX	17263	8406
50.7962	4.65177	0.649534	7.16171	7.96759e-13	7.6428e-11	LIMCH1_22945	LIMCH1	22945	22998
2613.52	1.76062	0.245582	7.16916	7.54597e-13	7.28899e-11	ARHGEF7_15379	ARHGEF7	15379	8874
456.691	1.91943	0.267417	7.17764	7.09264e-13	6.89934e-11	TMEM65_21459	TMEM65	21459	157378
77.5852	3.50873	0.487964	7.19054	6.45357e-13	6.32221e-11	MDGA2_13541	MDGA2	13541	161357
64.0495	3.32412	0.46166	7.20037	6.00506e-13	5.95501e-11	TCP11L2_19680	TCP11L2	19680	255394
397.548	2.48558	0.345234	7.19967	6.03563e-13	5.95501e-11	CAPG_20144	CAPG	20144	822
147.645	2.79038	0.386558	7.21854	5.25492e-13	5.25987e-11	SPRY1_18786	SPRY1	18786	10252
257.76	2.29224	0.317209	7.22629	4.96356e-13	5.0045e-11	GOLGA7B_15926	GOLGA7B	15926	401647
2987.58	2.02056	0.277474	7.28196	3.29e-13	3.34153e-11	CLIC3_90770	CLIC3	90770	9022
720.338	2.01086	0.27588	7.2889	3.12491e-13	3.19736e-11	DOCK5_15662	DOCK5	15662	80005
139.124	3.24701	0.444903	7.29824	2.9155e-13	3.00536e-11	MB_33642	MB	33642	4151
125.962	2.94585	0.403573	7.29943	2.88982e-13	3.00129e-11	ADGRF4_12134	ADGRF4	12134	221393
66.4654	3.30361	0.452521	7.30046	2.86791e-13	3.00109e-11	HLA-DQB1_28329	HLA-DQB1	28329	2775
191.575	2.37536	0.323456	7.34369	2.07789e-13	2.19099e-11	SFXN3_16324	SFXN3	16324	81855
113.743	2.84918	0.387518	7.35237	1.94727e-13	2.06904e-11	CLTRN_15173	CLTRN	15173	57393
98.9804	3.77776	0.512999	7.36406	1.78401e-13	1.91028e-11	RASD1_17573	RASD1	17573	51655
153.744	2.66071	0.360793	7.37461	1.64831e-13	1.77876e-11	ANXA1_24071	ANXA1	24071	301
5371.14	1.73197	0.233543	7.41608	1.2064e-13	1.31213e-11	NSDHL_88569	NSDHL	88569	50814
44.1916	5.86583	0.790145	7.42373	1.13865e-13	1.24827e-11	GPR146_11920	GPR146	11920	115330
389.915	2.23265	0.299705	7.44949	9.37022e-14	1.03545e-11	DMRTA1_88918	DMRTA1	88918	63951
1614.04	-2.56668	0.343534	-7.4714	7.9348e-14	8.83898e-12	SLC39A6_6486	SLC39A6	6486	25800
161.436	2.54037	0.339584	7.48082	7.38594e-14	8.29447e-12	PDK1_87813	PDK1	87813	5163
122.555	3.02691	0.403819	7.4957	6.59432e-14	7.46618e-12	PLAUR_5179	PLAUR	5179	5329
532.216	-3.02021	0.402423	-7.50505	6.14069e-14	7.01003e-12	PGR_5102	PGR	5102	5241
1541.7	1.84172	0.244816	7.52288	5.35824e-14	6.16779e-12	RDX_27775	RDX	27775	5962
262.744	3.2185	0.426225	7.55118	4.3134e-14	5.00681e-12	HMOX1_3041	HMOX1	3041	3162
48.7407	5.13864	0.679789	7.55918	4.0563e-14	4.74828e-12	CCN5_7726	CCN5	7726	8839
44124.8	1.87937	0.248486	7.56329	3.92993e-14	4.63967e-12	FTH1_93388	FTH1	93388	2495
133.876	2.76737	0.361562	7.65391	1.94954e-14	2.32146e-12	PTK6_88274	PTK6	88274	5753
495.233	2.02797	0.264422	7.66944	1.72755e-14	2.07501e-12	PPP1R15A_14098	PPP1R15A	14098	23645
380.776	-3.10548	0.403696	-7.69262	1.44155e-14	1.74667e-12	MALRD1_28749	MALRD1	28749	340895
407.478	-2.40651	0.311728	-7.71989	1.1643e-14	1.42323e-12	JADE2_20244	JADE2	20244	23338
541.713	2.51613	0.324817	7.74628	9.46233e-15	1.16699e-12	MYO1E_20581	MYO1E	20581	4643
1045.4	2.57003	0.331743	7.74706	9.40436e-15	1.16699e-12	KRT81_93222	KRT81	93222	3887
3263.76	2.08927	0.267322	7.81554	5.47297e-15	6.87256e-13	HMGCR_3029	HMGCR	3029	3156
181.38	2.39834	0.305134	7.85997	3.84237e-15	4.86924e-13	STBD1_33467	STBD1	33467	8987
141.364	9.78251	1.24344	7.86729	3.62414e-15	4.63521e-13	IGFBP3_3270	IGFBP3	3270	3486
284.028	2.30126	0.291093	7.90559	2.66676e-15	3.44262e-13	PLEKHA2_16562	PLEKHA2	16562	59339
505.777	2.16769	0.273367	7.92961	2.19829e-15	2.86462e-13	XPNPEP1_7775	XPNPEP1	7775	7511
63.3085	4.58838	0.575494	7.97294	1.54944e-15	2.03832e-13	DDIT4_1803	DDIT4	1803	54541
180.056	-4.01856	0.503869	-7.9754	1.51892e-15	2.01739e-13	PDZK1_23054	PDZK1	23054	5174
71.4178	6.07455	0.76119	7.98033	1.45937e-15	1.96217e-13	LRRC15_3880	LRRC15	3880	131578
1087.91	2.4068	0.301603	7.98002	1.46314e-15	1.96217e-13	ELF5_22927	ELF5	22927	2001
3735.81	1.87579	0.23477	7.98992	1.35027e-15	1.84666e-13	QSOX1_20000	QSOX1	20000	5768
240.347	2.4653	0.304118	8.1064	5.21405e-16	7.20217e-14	GYS1_89894	GYS1	89894	2997
166.512	10.0189	1.23382	8.1202	4.65423e-16	6.49382e-14	ZNF175_26651	ZNF175	26651	7728
102.463	3.41212	0.419908	8.12587	4.44148e-16	6.28679e-14	BCAS1_16905	BCAS1	16905	8537
2933.23	2.14512	0.264003	8.12536	4.46033e-16	6.28679e-14	TPD52_26609	TPD52	26609	7163
213.286	2.84464	0.34973	8.13383	4.15952e-16	5.98494e-14	LXN_20886	LXN	20886	56925
1304.96	2.47426	0.303941	8.1406	3.93316e-16	5.71882e-14	ATP1B1_527	ATP1B1	527	481
81.6725	4.8736	0.598025	8.1495	3.65434e-16	5.36994e-14	FLRT3_17906	FLRT3	17906	23767
144.512	3.28669	0.400663	8.20313	2.34203e-16	3.47855e-14	SOX9_22075	SOX9	22075	6662
552.548	-2.19593	0.267692	-8.2032	2.34062e-16	3.47855e-14	RAB13_92828	RAB13	92828	5872
126.834	3.17327	0.383335	8.27806	1.25198e-16	1.90039e-14	BHLHE40_689	BHLHE40	689	8553
224.409	2.74156	0.330038	8.30682	9.83036e-17	1.50874e-14	LOXL1_3850	LOXL1	3850	4016
364.054	2.91507	0.350673	8.31279	9.34764e-17	1.45078e-14	ANG_26827	ANG	26827	283
1917.52	1.99357	0.236923	8.41444	3.94783e-17	6.19675e-15	DHX40_18118	DHX40	18118	79665
1024.43	-2.17564	0.258504	-8.41625	3.88729e-17	6.17186e-15	ANP32E_26838	ANP32E	26838	81611
384.614	2.96044	0.350454	8.44745	2.97726e-17	4.78197e-15	KLF2_16192	KLF2	16192	10365
8401.77	3.27723	0.387879	8.44912	2.93495e-17	4.76947e-15	ERRFI1_17232	ERRFI1	17232	54206
132.056	3.10904	0.367639	8.45677	2.74877e-17	4.52009e-15	ENO2_2153	ENO2	2153	2026
1934.76	2.54596	0.298254	8.5362	1.38712e-17	2.30847e-15	INSIG1_3385	INSIG1	3385	3638
246.875	3.31034	0.387263	8.54805	1.2519e-17	2.10884e-15	CEACAM6_26148	CEACAM6	26148	4680
2029.36	2.35381	0.274898	8.56249	1.10452e-17	1.88354e-15	VEGFA_28053	VEGFA	28053	7422
403.259	2.26377	0.262888	8.61115	7.23342e-18	1.24894e-15	DEPTOR_26568	DEPTOR	26568	64798
100.081	3.83195	0.44083	8.69258	3.54303e-18	6.19493e-16	ZNF365_19613	ZNF365	19613	22891
196.905	2.98768	0.343363	8.70123	3.28319e-18	5.81419e-16	FDPS_92912	FDPS	92912	2224
254.551	2.69874	0.308946	8.73531	2.42981e-18	4.35883e-16	CAPN2_12803	CAPN2	12803	824
131.383	3.50873	0.401396	8.74132	2.30409e-18	4.18768e-16	PLAUR_23941	PLAUR	23941	5329
1899.63	2.54923	0.289532	8.80467	1.31241e-18	2.4171e-16	TXNIP_28030	TXNIP	28030	10628
113.481	-3.38021	0.382233	-8.84334	9.29024e-19	1.73414e-16	INSYN1_17903	INSYN1	17903	388135
334.188	-2.71202	0.301892	-8.98342	2.62473e-19	4.9665e-17	MGP_19403	MGP	19403	4256
145.714	3.19878	0.354468	9.02418	1.81043e-19	3.47326e-17	AHNAK2_12382	AHNAK2	12382	113146
1849.22	2.53303	0.280098	9.04339	1.51885e-19	2.95492e-17	ILVBL_20348	ILVBL	20348	10994
888.827	2.17975	0.239184	9.11329	7.99193e-20	1.57704e-17	ACAT2_56	ACAT2	56	39
124.974	3.88515	0.423916	9.16491	4.95869e-20	9.92672e-18	SCNN1G_21899	SCNN1G	21899	6340
114.574	3.64209	0.396062	9.19575	3.72381e-20	7.56427e-18	EDN1_2029	EDN1	2029	1906
8860.67	-3.97565	0.427554	-9.29858	1.42334e-20	2.93442e-18	MTRNR2L12_33913	MTRNR2L12	33913	100463498
382.502	3.2204	0.346246	9.30089	1.39271e-20	2.91476e-18	ANKRD37_14638	ANKRD37	14638	353322
1480.53	2.48001	0.266461	9.30724	1.312e-20	2.7881e-18	MXI1_13352	MXI1	13352	4601
155.125	3.5658	0.380246	9.3776	6.7489e-21	1.4566e-18	FUT11_15160	FUT11	15160	170384
739.985	2.59048	0.276154	9.38056	6.56244e-21	1.43884e-18	SAT1_92709	SAT1	92709	6303
140.543	4.28202	0.45422	9.42721	4.21149e-21	9.38279e-19	KRT7_10561	KRT7	10561	3855
11154.5	2.32964	0.24548	9.49013	2.30751e-21	5.22518e-19	KRT80_14053	KRT80	14053	144501
5655.2	2.18886	0.228902	9.5624	1.15058e-21	2.65126e-19	HK2_19363	HK2	19363	3099
4964.23	2.35754	0.246545	9.5623	1.15164e-21	2.65126e-19	AREG_19834	AREG	19834	374
1719.8	2.74456	0.286821	9.56891	1.08035e-21	2.57291e-19	P4HA1_23992	P4HA1	23992	5033
201.652	8.81158	0.920684	9.57069	1.06196e-21	2.57291e-19	MMP10_28510	MMP10	28510	4319
754.992	3.03489	0.315515	9.61886	6.65678e-22	1.64197e-19	HSD17B7_19566	HSD17B7	19566	51478
117.941	-4.22654	0.438151	-9.64632	5.09517e-22	1.27963e-19	CYP26B1_28361	CYP26B1	28361	56603
3101.33	2.35961	0.243913	9.67395	3.89066e-22	9.95217e-20	GPRC5A_15162	GPRC5A	15162	9052
430.381	2.83882	0.292846	9.6939	3.20082e-22	8.34206e-20	ENO2_13140	ENO2	13140	2026
101.663	4.25208	0.436497	9.74138	2.00814e-22	5.33431e-20	SCNN1B_11243	SCNN1B	11243	6338
659.706	2.5288	0.258262	9.79161	1.22334e-22	3.31333e-20	IGFBP5_21128	IGFBP5	21128	3488
105.417	4.59959	0.46651	9.85957	6.23173e-23	1.72158e-20	TM4SF1_12122	TM4SF1	12122	4071
177.627	-4.11488	0.405037	-10.1593	3.01316e-24	8.49404e-22	TRGC2_28228	TRGC2	28228	6967
648.684	2.96332	0.288076	10.2866	8.09944e-25	2.33078e-22	TNFAIP8_10589	TNFAIP8	10589	25816
109.29	5.79315	0.561347	10.3201	5.7173e-25	1.68028e-22	COL13A1_28459	COL13A1	28459	1305
330.374	3.40665	0.329633	10.3347	4.91048e-25	1.47453e-22	TES_7031	TES	7031	26136
9281.53	2.94037	0.28374	10.3629	3.65712e-25	1.12257e-22	PGK1_92458	PGK1	92458	5230
315.079	-3.94654	0.379569	-10.3974	2.5471e-25	7.99615e-23	TRGC1_6949	TRGC1	6949	6966
10215	2.4876	0.236787	10.5057	8.13594e-26	2.61353e-23	IDI1_92378	IDI1	92378	3422
173.155	5.09062	0.48441	10.5089	7.86056e-26	2.58519e-23	EGFR_2063	EGFR	2063	1956
1383.58	2.82551	0.267188	10.575	3.89254e-26	1.31141e-23	DSP_21266	DSP	21266	1832
107.848	4.58152	0.43232	10.5975	3.05988e-26	1.05665e-23	SPAG4_6691	SPAG4	6691	6676
1653.99	3.08094	0.287912	10.701	1.00704e-26	3.56672e-24	TUBA4A_7404	TUBA4A	7404	7277
706.941	3.54405	0.330454	10.7248	7.78467e-27	2.82973e-24	PPFIA4_89442	PPFIA4	89442	8497
6336.67	2.7668	0.255367	10.8346	2.36033e-27	8.81167e-25	LDHA_3766	LDHA	3766	3939
379.317	3.37755	0.309279	10.9207	9.17721e-28	3.52125e-25	KRT15_19413	KRT15	19413	3866
353.074	9.62299	0.880307	10.9314	8.1575e-28	3.21942e-25	CA9_14814	CA9	14814	768
204.814	3.70094	0.335459	11.0325	2.66482e-28	1.08262e-25	VTCN1_90073	VTCN1	90073	79679
3545.18	3.32232	0.299056	11.1094	1.12972e-28	4.72873e-26	FAM162A_26069	FAM162A	26069	26355
224.999	4.36347	0.391073	11.1577	6.56846e-29	2.83532e-26	SPNS2_23332	SPNS2	23332	124976
214.922	4.17082	0.372293	11.2031	3.93824e-29	1.7548e-26	PFKFB4_13625	PFKFB4	13625	5210
1710.76	3.9431	0.348116	11.3269	9.65099e-30	4.44364e-27	AGR2_26258	AGR2	26258	10551
1699.07	2.6987	0.236849	11.3942	4.4706e-30	2.12939e-27	P4HA2_4889	P4HA2	4889	8974
2753.92	3.26957	0.286891	11.3966	4.34848e-30	2.12939e-27	DUSP4_27145	DUSP4	27145	1846
144.447	5.72412	0.496551	11.5278	9.55958e-31	4.89061e-28	HLA-B_2976	HLA-B	2976	3106
1391.96	2.99985	0.256255	11.7065	1.1802e-31	6.27003e-29	PNRC1_26401	PNRC1	26401	10957
976.258	3.01454	0.257435	11.7099	1.13436e-31	6.26756e-29	PAM_14128	PAM	14128	5066
184.487	7.26208	0.608633	11.9318	8.08162e-33	4.65131e-30	ADM_12873	ADM	12873	133
4630.77	3.25326	0.270638	12.0207	2.76587e-33	1.66109e-30	HMGCS1_92572	HMGCS1	92572	3157
1014.96	3.98685	0.32665	12.2052	2.9143e-34	1.82979e-31	BNIP3_93079	BNIP3	93079	664
211.56	5.07005	0.409544	12.3798	3.36359e-35	2.21244e-32	CEMIP_10956	CEMIP	10956	57214
324.161	5.66045	0.456782	12.392	2.88671e-35	1.9937e-32	TRIM29_23232	TRIM29	23232	23650
25348.8	3.48757	0.277863	12.5514	3.90537e-36	2.83921e-33	ERO1A_2227	ERO1A	2227	30001
282.97	3.90116	0.308384	12.6503	1.11403e-36	8.54896e-34	STARD4_22492	STARD4	22492	134429
270.767	-5.73573	0.451724	-12.6974	6.11099e-37	4.96536e-34	TAF9B_12863	TAF9B	12863	51616
361.699	3.96497	0.305556	12.9762	1.66875e-38	1.44065e-35	LOXL2_21777	LOXL2	21777	4017
1601.99	3.6396	0.278216	13.082	4.17562e-39	3.84519e-36	VLDLR_16875	VLDLR	16875	7436
250.021	6.36864	0.482151	13.2088	7.80607e-40	7.70181e-37	HEY1_27306	HEY1	27306	23462
1277.39	3.60059	0.268815	13.3943	6.52868e-41	6.93697e-38	GBE1_11434	GBE1	11434	2632
666.168	3.42297	0.25534	13.4056	5.60975e-41	6.45729e-38	ANKZF1_19498	ANKZF1	19498	55139
1026.54	3.6562	0.269611	13.561	6.81719e-42	8.56053e-39	PFKFB3_12852	PFKFB3	12852	5209
406.97	4.59942	0.333453	13.7933	2.797e-43	3.8635e-40	AMIGO2_19750	AMIGO2	19750	347902
1211.16	3.85417	0.25512	15.1073	1.44996e-51	2.22537e-48	BNIP3L_746	BNIP3L	746	665
410.063	4.97049	0.316606	15.6993	1.52911e-55	2.6402e-52	MMP13_14777	MMP13	14777	4322
970.214	4.87504	0.309057	15.7739	4.70281e-56	9.27998e-53	EGLN3_90114	EGLN3	90114	112399
594.033	7.04202	0.422197	16.6795	1.84855e-62	4.25567e-59	S100P_6092	S100P	6092	6286
2625.78	5.62184	0.311065	18.0729	5.20917e-73	1.43908e-69	NDRG1_21187	NDRG1	21187	10397
11774.5	6.88508	0.380019	18.1177	2.31e-73	7.977e-70	S100P_24732	S100P	24732	6286
4160.65	4.44491	0.234773	18.9328	6.12742e-80	2.82127e-76	EGLN3_88861	EGLN3	88861	112399
1988.37	7.71858	0.394637	19.5587	3.48072e-85	2.40396e-81	MMP1_4206	MMP1	4206	4312
761.562	6.2774	0.311453	20.1552	2.42191e-90	3.34538e-86	NDRG1_4510	NDRG1	4510	10397

## Sheet: HCC1143
Table S2: Hypoxia induced DEGs in HCC1143
baseMean	log2FoldChange	lfcSE	stat	pvalue	padj	Probe_ID	GeneSymbol	ProbeNr	Entrez_ID
29.203	-3.93222	1.15533	-3.40355	0.000665165	0.00252201	CHAC1_1279	CHAC1	1279	79094
63.7632	-1.75448	0.561342	-3.12551	0.00177495	0.00596913	AKAP8L_196	AKAP8L	196	26993
22.0853	1.91652	0.801701	2.39057	0.0168224	0.0417653	IGFBP4_3271	IGFBP4	3271	3487
148.226	-1.68363	0.534502	-3.1499	0.00163326	0.00556293	STIP1_6841	STIP1	6841	10963
229.956	-2.77339	0.518101	-5.353	8.65064e-08	7.833e-07	COPS3_1496	COPS3	1496	8533
121.615	1.76442	0.663509	2.65922	0.00783213	0.0217441	PFDN2_5078	PFDN2	5078	5202
51.3608	-3.13722	0.920288	-3.40896	0.000652122	0.00247976	SQLE_6736	SQLE	6736	6713
32.616	-4.6918	1.12939	-4.15429	3.26306e-05	0.00017132	AFMID_157	AFMID	157	125061
169.349	-1.69925	0.45738	-3.71518	0.000203057	0.000883955	GTF2E2_2835	GTF2E2	2835	2961
225.971	-4.6939	0.81983	-5.72546	1.03153e-08	1.10373e-07	TOP2A_7277	TOP2A	7277	7153
408.713	-1.23715	0.28428	-4.35186	1.34984e-05	7.77134e-05	AARS_3	AARS	3	16
64.4955	-2.55163	1.02893	-2.47988	0.0131427	0.0339128	CHD1L_1283	CHD1L	1283	9557
33.4938	-7.15894	1.52024	-4.70908	2.48838e-06	1.67563e-05	GNS_2725	GNS	2725	2799
219.332	-1.16621	0.318962	-3.65625	0.000255933	0.0010852	AKT1_210	AKT1	210	207
1321.9	-1.11059	0.279478	-3.97382	7.07302e-05	0.000346655	DDX39B_1813	DDX39B	1813	7919
24.0409	-7.6519	1.53304	-4.99132	5.99673e-07	4.6255e-06	RFC5_5812	RFC5	5812	5985
7242.69	-2.0341	0.175938	-11.5615	6.45835e-31	8.36095e-29	CDK4_1203	CDK4	1203	1019
83.1255	-4.11516	0.82488	-4.98879	6.07574e-07	4.67389e-06	STOML2_6858	STOML2	6858	30968
432.852	-1.27105	0.30403	-4.18066	2.9067e-05	0.000154725	AIFM1_183	AIFM1	183	9131
125.454	-1.71909	0.629196	-2.7322	0.00629127	0.0180221	PI4KA_5128	PI4KA	5128	5297
465.691	-1.14436	0.244539	-4.67965	2.87358e-06	1.91093e-05	FBXO7_2377	FBXO7	2377	25793
3606.79	2.67729	0.3143	8.51825	1.61986e-17	5.98391e-16	CLSTN1_1400	CLSTN1	1400	22883
5.7203	-5.58049	2.26521	-2.46357	0.0137562	0.0352731	HSPA1A_3135	HSPA1A	3135	3303
52.1969	-1.94317	0.562634	-3.4537	0.000552948	0.00214869	ATP5MF_549	ATP5MF	549	9551
26.2368	-7.77753	1.49632	-5.19777	2.01695e-07	1.70692e-06	MRPS2_4292	MRPS2	4292	51116
75.5899	-2.00365	0.86498	-2.31641	0.0205359	0.0495219	TMEM230_7197	TMEM230	7197	29058
211.973	-1.69652	0.289713	-5.85585	4.74564e-09	5.34443e-08	AAMP_2	AAMP	2	14
75.8799	-3.83283	1.27269	-3.0116	0.00259875	0.00834505	ATP5F1D_538	ATP5F1D	538	513
76.7998	-4.43071	1.04108	-4.25588	2.08225e-05	0.000114687	CCNB1IP1_1054	CCNB1IP1	1054	57820
168.946	1.2584	0.47505	2.64899	0.00807321	0.0222843	BCL7B_670	BCL7B	670	9275
114.4	1.47173	0.398421	3.6939	0.000220841	0.000952715	ANO10_292	ANO10	292	55129
39.8761	-3.18926	1.22893	-2.59516	0.00945478	0.0255524	ATF6_502	ATF6	502	22926
347.234	-1.03084	0.304376	-3.38674	0.000707293	0.00266138	ATP6V0D1_564	ATP6V0D1	564	9114
351.798	-3.52659	0.293063	-12.0336	2.36719e-33	3.65769e-31	CAPNS1_958	CAPNS1	958	826
649.648	-2.25753	0.295391	-7.6425	2.13038e-14	5.34269e-13	ANKRD10_277	ANKRD10	277	55608
11.791	-6.62451	1.95396	-3.3903	0.000698157	0.00262906	BZW2_805	BZW2	805	28969
354.48	1.26087	0.250134	5.04078	4.63635e-07	3.65065e-06	CANT1_956	CANT1	956	124583
501.468	-2.36808	0.221122	-10.7094	9.19786e-27	8.99138e-25	CCT2_1098	CCT2	1098	10576
334.339	2.53832	0.302611	8.38804	4.94312e-17	1.72829e-15	CCND1_1062	CCND1	1062	595
58.2898	-4.8001	0.886401	-5.41527	6.11968e-08	5.6919e-07	AMD1_247	AMD1	247	262
19.0287	-7.31489	1.69688	-4.31079	1.62674e-05	9.18877e-05	CASP3_983	CASP3	983	836
98.4652	-1.37505	0.546395	-2.51659	0.0118497	0.031039	ATP11B_517	ATP11B	517	23200
1877.45	-1.59577	0.311047	-5.13032	2.89257e-07	2.36575e-06	AURKB_587	AURKB	587	9212
12.188	-6.67245	1.78787	-3.73208	0.000189909	0.000834043	C2CD2_875	C2CD2	875	25966
55.888	-8.86857	1.34674	-6.58519	4.54306e-11	7.20571e-10	ANKRD27_287	ANKRD27	287	84079
220.053	-1.20589	0.400335	-3.0122	0.00259364	0.0083342	C1D_859	C1D	859	10438
15.0309	-6.97389	1.61035	-4.33066	1.48662e-05	8.45855e-05	BTN3A2_796	BTN3A2	796	11118
165.794	1.83132	0.523619	3.49743	0.000469768	0.00185761	BAD_619	BAD	619	572
1980.52	1.77602	0.186123	9.54215	1.39902e-21	7.76211e-20	CCNL2_1086	CCNL2	1086	81669
135.513	-1.52528	0.473791	-3.21931	0.00128499	0.00451032	AMDHD2_248	AMDHD2	248	51005
83.2242	-2.2785	0.498427	-4.57138	4.84517e-06	3.04839e-05	CDIPT_1193	CDIPT	1193	10423
267.932	-1.57838	0.532131	-2.96615	0.00301554	0.009505	DDR1_1804	DDR1	1804	780
278.455	-1.6669	0.524582	-3.17758	0.00148511	0.00511899	COX7A2_1523	COX7A2	1523	1347
115.655	-3.64002	0.989313	-3.67934	0.000233842	0.00100308	CDH1_1186	CDH1	1186	999
1942.36	1.30584	0.355318	3.67515	0.000237714	0.00101756	CNPY3_1433	CNPY3	1433	10695
30.363	-4.71693	1.16974	-4.03245	5.51986e-05	0.000277344	CHPF2_1320	CHPF2	1320	54480
47.4633	-4.67898	0.99413	-4.70661	2.51871e-06	1.69447e-05	CXXC1_1680	CXXC1	1680	30827
17.3438	-6.203	1.54144	-4.02417	5.71773e-05	0.000286385	CFLAR_1269	CFLAR	1269	8837
193.546	-1.08896	0.421836	-2.58148	0.00983777	0.0264488	COPS5_1497	COPS5	1497	10987
961.557	-1.17613	0.24518	-4.79699	1.61064e-06	1.12299e-05	DEPDC1B_1847	DEPDC1B	1847	55789
6.15281	-5.68605	2.12363	-2.67751	0.00741708	0.02072	CFH_1266	CFH	1266	3075
324.686	-1.85033	0.264155	-7.00472	2.4748e-12	4.72911e-11	CPNE1_1529	CPNE1	1529	8904
9.37715	-6.29362	1.82611	-3.44647	0.000567959	0.00219692	CYTH1_1748	CYTH1	1748	9267
18.7916	-7.29692	1.63966	-4.45026	8.57651e-06	5.12664e-05	CDK11A_1197	CDK11A	1197	728642
42.5156	-2.55428	0.984743	-2.59385	0.00949075	0.0256309	CHEK2_1289	CHEK2	1289	11200
338.266	-1.41904	0.318165	-4.46009	8.19264e-06	4.91969e-05	CTSD_1642	CTSD	1642	1509
10.4545	-6.4501	1.83868	-3.50801	0.000451479	0.00179319	CIAPIN1_1343	CIAPIN1	1343	57019
150.513	-1.98596	0.512023	-3.87866	0.000105034	0.000495173	DHX16_1862	DHX16	1862	8449
253.466	1.79254	0.285999	6.26764	3.66567e-10	5.04556e-09	CDH3_1191	CDH3	1191	1001
191.933	-1.91047	0.411864	-4.6386	3.50782e-06	2.28294e-05	COASY_1438	COASY	1438	80347
34.3806	-2.01056	0.749001	-2.68433	0.00726762	0.0203697	CTNNAL1_1630	CTNNAL1	1630	8727
3416.49	2.05916	0.423293	4.86461	1.14682e-06	8.29776e-06	CFL1_1268	CFL1	1268	1072
882.967	-1.26373	0.39994	-3.1598	0.00157879	0.00540173	CKS1B_1362	CKS1B	1362	1163
105.162	-2.63887	0.479743	-5.50059	3.78517e-08	3.63589e-07	DAD1_1749	DAD1	1749	1603
148.358	-1.42425	0.339871	-4.19057	2.78259e-05	0.000149145	CDK11B_1198	CDK11B	1198	984
6330.33	1.56833	0.352489	4.44931	8.61475e-06	5.14736e-05	COPE_1492	COPE	1492	11316
64.7642	-9.08161	1.55712	-5.83233	5.46592e-09	6.06996e-08	EXOC1_2261	EXOC1	2261	23265
21.3921	-7.4837	1.96886	-3.80102	0.000144099	0.000655702	ELAVL1_2115	ELAVL1	2115	1994
149.749	1.64724	0.424939	3.87641	0.000106011	0.000499139	FUT1_2519	FUT1	2519	2523
8.18875	-6.09846	1.97895	-3.08166	0.00205848	0.00679697	GMCL1_2681	GMCL1	2681	64395
244.632	-2.05407	0.386137	-5.31953	1.04038e-07	9.31485e-07	EBP_2015	EBP	2015	2720
215.709	1.52052	0.327849	4.63786	3.52029e-06	2.29002e-05	ETFB_2245	ETFB	2245	2109
9.10412	-6.25116	1.82939	-3.41708	0.000632975	0.00241526	FPGS_2489	FPGS	2489	2356
303.968	-2.26563	0.357414	-6.33896	2.31327e-10	3.28475e-09	EIF3I_2095	EIF3I	2095	8668
76.1034	1.59144	0.514312	3.09431	0.00197268	0.00655735	EXOSC7_2271	EXOSC7	2271	23016
274.824	-1.69628	0.510493	-3.32283	0.000891084	0.0032599	GGH_2639	GGH	2639	8836
209.138	-2.51554	0.637376	-3.94672	7.92296e-05	0.000383731	DYNLL1_1997	DYNLL1	1997	8655
9.83855	-6.36357	2.21004	-2.87939	0.00398445	0.0121383	ENOSF1_2157	ENOSF1	2157	55556
7.34018	-5.94075	1.99415	-2.97908	0.00289112	0.00914492	FAM20B_2318	FAM20B	2318	9917
54.4951	-1.27699	0.478599	-2.66818	0.00762639	0.0212384	FBL_2360	FBL	2360	2091
12.8563	-6.74832	1.72174	-3.91948	8.87413e-05	0.000424946	FLOT1_2445	FLOT1	2445	10211
86.2543	1.74673	0.588849	2.96634	0.00301369	0.00950125	GFOD1_2633	GFOD1	2633	54438
28.628	-2.2615	0.780645	-2.89696	0.00376792	0.0115571	G6PC3_2547	G6PC3	2547	92579
39.3853	-2.25866	0.637961	-3.54044	0.000399463	0.00161108	FHL2_2423	FHL2	2423	2274
8.70511	-6.18693	2.27387	-2.72088	0.00651078	0.0185646	EIF5B_2113	EIF5B	2113	9669
2236.44	-2.09167	0.196652	-10.6364	2.01793e-26	1.85882e-24	EBNA1BP2_2014	EBNA1BP2	2014	10969
309.246	1.59836	0.279056	5.72775	1.01772e-08	1.08976e-07	GADD45B_2570	GADD45B	2570	4616
1734.16	-1.78287	0.238356	-7.47983	7.44166e-14	1.74448e-12	EIF3L_2097	EIF3L	2097	51386
89.6305	-4.37471	0.764546	-5.72197	1.05296e-08	1.12498e-07	FOXO3_2481	FOXO3	2481	2309
141.306	-5.54966	0.915143	-6.06426	1.32562e-09	1.62121e-08	GABPB1_2555	GABPB1	2555	2553
28.0217	-2.49693	1.03179	-2.42	0.0155206	0.0390255	FOSL1_2463	FOSL1	2463	8061
126.833	1.47473	0.395829	3.72568	0.000194793	0.000852888	GFOD1_2634	GFOD1	2634	54438
48.9395	-2.83358	0.96897	-2.92433	0.00345203	0.0106771	DVL2_1996	DVL2	1996	1856
76.2366	-1.91244	0.546379	-3.50021	0.000464883	0.00184134	HACL1_2869	HACL1	2869	26061
183.396	1.02973	0.347998	2.95901	0.00308629	0.0096855	HSPG2_3153	HSPG2	3153	3339
56.5634	-1.8145	0.686728	-2.64224	0.00823593	0.0226899	KCTD5_3534	KCTD5	3534	54442
99.2422	-9.69731	1.341	-7.2314	4.78023e-13	1.00721e-11	HIF1A_2945	HIF1A	2945	3091
87.2067	-5.27295	1.02005	-5.1693	2.34969e-07	1.96195e-06	IFITM1_3226	IFITM1	3226	8519
6.37033	-5.73676	2.25677	-2.54202	0.0110213	0.0292208	ITGA1_3425	ITGA1	3425	3672
55.7093	-2.86964	0.737668	-3.89015	0.000100184	0.000474974	HIST1H4J_2959	HIST1H4J	2959	8363
708.46	1.03494	0.217908	4.74944	2.03977e-06	1.39446e-05	HSPA1B_3136	HSPA1B	3136	3304
210.451	-3.60113	0.773241	-4.6572	3.20545e-06	2.10715e-05	MRPL58_3192	MRPL58	3192	3396
266.845	-3.07733	0.403819	-7.62058	2.52535e-14	6.23526e-13	HIST1H3H_2957	HIST1H3H	2957	8357
275.694	-1.99856	0.294388	-6.78887	1.13019e-11	1.95909e-10	IARS2_3181	IARS2	3181	55699
364.811	-3.06134	0.517001	-5.92135	3.1931e-09	3.70039e-08	GSK3B_2810	GSK3B	2810	2932
1331.25	1.40778	0.337169	4.17529	2.97613e-05	0.00015822	HLA-B_2976	HLA-B	2976	3106
366.504	-1.1007	0.291426	-3.77695	0.000158758	0.000713145	HIST1H1C_2950	HIST1H1C	2950	3006
33.9085	-2.59777	0.753286	-3.44858	0.000563533	0.00218215	IFRD2_3246	IFRD2	3246	7866
206.991	-2.09568	0.674285	-3.108	0.00188359	0.00629324	ITGB1_3438	ITGB1	3438	3688
29.1961	-3.27999	1.35871	-2.41404	0.0157766	0.0395378	GYG1_2852	GYG1	2852	2992
128.495	-3.00253	0.951317	-3.15619	0.00159847	0.00545994	HSPB11_3145	HSPB11	3145	51668
287.523	-2.66585	0.503888	-5.29056	1.21943e-07	1.07968e-06	HIST1H4E_2958	HIST1H4E	2958	8367
18.2473	-7.25358	1.55256	-4.67201	2.98266e-06	1.97243e-05	GPATCH8_2740	GPATCH8	2740	23131
490.714	-2.39283	0.323524	-7.39613	1.40208e-13	3.16792e-12	GSS_2814	GSS	2814	2937
43.958	-3.50544	0.864827	-4.05334	5.04908e-05	0.000255656	HIST1H2BM_2956	HIST1H2BM	2956	8342
28.5082	-5.98271	1.45984	-4.0982	4.16372e-05	0.000213612	IKBKG_3291	IKBKG	3291	8517
207.775	-1.96049	0.489255	-4.0071	6.14699e-05	0.000306072	KATNA1_3491	KATNA1	3491	11104
382.429	1.43909	0.298395	4.82275	1.4159e-06	1.00377e-05	HDGFL2_2906	HDGFL2	2906	84717
103.235	-1.2072	0.513865	-2.34925	0.0188114	0.0459919	HYOU1_3177	HYOU1	3177	10525
11.2763	-6.56016	2.19999	-2.98191	0.00286458	0.00907811	ITM2B_3452	ITM2B	3452	9445
13.2792	-6.79574	1.77844	-3.82118	0.000132816	0.000609571	LIG1_3795	LIG1	3795	3978
34.7263	-2.41653	0.997628	-2.42228	0.0154236	0.0388157	METRN_4129	METRN	4129	79006
7.07574	-5.88817	2.2382	-2.63076	0.00851942	0.0233456	MYLK_4414	MYLK	4414	4638
1192.12	-3.18083	0.310905	-10.2309	1.44222e-24	1.1325e-22	KPNA2_3669	KPNA2	3669	3838
144.715	1.96412	0.440388	4.45999	8.19644e-06	4.91992e-05	MRPL28_4271	MRPL28	4271	10573
417.616	-3.32683	0.466135	-7.13705	9.53553e-13	1.9111e-11	NDC1_4509	NDC1	4509	55706
93.3873	-2.08241	0.483767	-4.30458	1.67306e-05	9.42818e-05	MDH1_4087	MDH1	4087	4190
873.408	-2.75479	0.250788	-10.9845	4.53666e-28	4.75853e-26	MRPS34_4301	MRPS34	4301	65993
353.646	-1.68714	0.327085	-5.15812	2.49439e-07	2.07073e-06	MRPL12_4260	MRPL12	4260	6182
6.49175	-5.7636	2.06077	-2.79681	0.00516092	0.0151506	CIAO3_4450	CIAO3	4450	64428
193.913	-5.63378	0.634596	-8.87774	6.82305e-19	2.87529e-17	NDUFS8_4528	NDUFS8	4528	4728
43.2784	-8.4999	1.34915	-6.30017	2.97315e-10	4.15201e-09	MTHFD1_4346	MTHFD1	4346	4522
6271.14	2.82302	0.197045	14.3268	1.48876e-46	4.97522e-44	KRT17_3687	KRT17	3687	3872
281.894	-1.5615	0.310113	-5.03526	4.77211e-07	3.73911e-06	NDUFA8_4519	NDUFA8	4519	4702
173.883	-1.52936	0.403747	-3.78791	0.000151922	0.000685764	MAN2B1_3947	MAN2B1	3947	4125
13.6512	-3.86323	1.28327	-3.01046	0.00260856	0.00837279	MYL9_4413	MYL9	4413	10398
95.1346	-2.58962	0.45508	-5.69047	1.26693e-08	1.3318e-07	MARS_4025	MARS	4025	4141
53.2667	-4.84521	1.21316	-3.99388	6.50014e-05	0.000322204	MALT1_3941	MALT1	3941	10892
200.684	-2.10448	0.356756	-5.89893	3.65856e-09	4.20252e-08	MSH6_4310	MSH6	4310	2956
54.2337	-3.3467	0.870296	-3.84547	0.000120322	0.000558833	PCLAF_3555	PCLAF	3555	9768
107.032	-3.04664	1.0301	-2.95763	0.00310018	0.00972187	MRPL13_4261	MRPL13	4261	28998
30.5236	3.21851	0.656341	4.90371	9.40429e-07	6.93379e-06	NCK2_4492	NCK2	4492	8440
158.348	1.3076	0.357235	3.66035	0.000251873	0.0010702	LAMB3_3722	LAMB3	3722	3914
270.412	3.21783	0.33641	9.56522	1.11967e-21	6.33449e-20	MCOLN1_4080	MCOLN1	4080	57192
104.219	-2.83142	0.929956	-3.04468	0.00232926	0.00758132	MRPS30_4300	MRPS30	4300	10884
373.849	-3.79426	0.647033	-5.86409	4.51605e-09	5.11392e-08	NDUFV2_4530	NDUFV2	4530	4729
69.2368	-2.77854	0.540414	-5.14151	2.72535e-07	2.24303e-06	MAPK3_4002	MAPK3	4002	5595
55.8567	-2.61122	0.540997	-4.82667	1.38835e-06	9.85217e-06	MLH1_4190	MLH1	4190	4292
41.7324	-3.70785	1.05582	-3.51181	0.000445063	0.0017726	NAE1_4442	NAE1	4442	8883
10.4611	-6.45185	1.83706	-3.51204	0.000444673	0.00177154	LYRM1_3916	LYRM1	3916	57149
6272.03	-1.17045	0.200001	-5.85221	4.85071e-09	5.4542e-08	MCM3_4072	MCM3	4072	4172
197.152	-2.40538	0.397862	-6.04578	1.48693e-09	1.80162e-08	NIT1_4598	NIT1	4598	4817
81.409	2.06708	0.464265	4.45238	8.49232e-06	5.08478e-05	NFKB2_4567	NFKB2	4567	4791
171.184	-2.8503	0.352382	-8.08865	6.03287e-16	1.79487e-14	NUP88_4782	NUP88	4782	4927
6.02382	-5.6548	2.0626	-2.74158	0.00611441	0.0175588	PAXIP1_4950	PAXIP1	4950	22976
14.5003	-6.9221	1.67783	-4.12562	3.69739e-05	0.000191949	NR2F6_4684	NR2F6	4684	2063
136.024	-3.97375	0.892538	-4.45219	8.49985e-06	5.08717e-05	NOP2_4632	NOP2	4632	4839
127.501	-5.95676	0.914464	-6.51393	7.32095e-11	1.12156e-09	NOC3L_4620	NOC3L	4620	64318
5.02817	-5.39423	2.16649	-2.48985	0.0127798	0.0330894	NT5E_4738	NT5E	4738	4907
5.30934	-5.47249	2.24928	-2.43299	0.0149746	0.0378913	NUP93_4783	NUP93	4783	9688
385.894	-2.53317	0.335811	-7.54344	4.57717e-14	1.10174e-12	NPC1_4646	NPC1	4646	4864
55.0473	2.24208	0.593148	3.77997	0.000156846	0.00070566	NISCH_4595	NISCH	4595	11188
6.25084	-5.70898	2.1288	-2.68178	0.0073231	0.0204973	NRBF2_4704	NRBF2	4704	29982
8.98606	-6.23114	1.83143	-3.40233	0.000668128	0.00253057	ORC1_4828	ORC1	4828	4998
8.7975	-6.20088	1.85386	-3.34485	0.000823264	0.00304063	PARP2_4940	PARP2	4940	10038
575.621	-3.55679	0.558128	-6.37273	1.85695e-10	2.68454e-09	NFE2L2_4564	NFE2L2	4564	4780
96.2193	-2.81913	0.962453	-2.92911	0.0033993	0.0105321	NR1H2_4670	NR1H2	4670	7376
17.6634	-7.2063	1.55274	-4.64102	3.46688e-06	2.26039e-05	PAK6_4917	PAK6	4917	56924
134.043	-3.06581	0.934611	-3.28031	0.00103694	0.00372521	NOLC1_4626	NOLC1	4626	9221
83.4224	-2.45626	0.465982	-5.27114	1.3558e-07	1.18653e-06	NUCB2_4744	NUCB2	4744	4925
167.103	-1.92953	0.56415	-3.42025	0.000625641	0.00239235	NPRL2_4660	NPRL2	4660	10641
17.1095	-7.1615	1.62943	-4.39511	1.10717e-05	6.4833e-05	PAIP1_4909	PAIP1	4909	10605
10.3211	-6.43113	1.75525	-3.66395	0.000248358	0.00105745	POLDIP2_5246	POLDIP2	5246	26073
10.2584	-6.42396	2.01318	-3.19096	0.00141803	0.00491369	PRPF39_5460	PRPF39	5460	55015
51.4534	-4.30546	1.27917	-3.36582	0.000763159	0.00285143	HACD3_5591	HACD3	5591	51495
111.821	-1.37894	0.462039	-2.98447	0.00284073	0.00901729	PSMB3_5511	PSMB3	5511	5691
30.6819	-4.01566	1.25321	-3.20431	0.00135389	0.00471759	RFC2_5805	RFC2	5805	5982
166.61	-1.73121	0.519323	-3.33358	0.000857346	0.00315172	RALY_5722	RALY	5722	22913
60.6488	-1.71645	0.690933	-2.48424	0.0129827	0.0335241	RNMT_5894	RNMT	5894	8731
1678.53	-1.71146	0.319806	-5.35156	8.71987e-08	7.88575e-07	PSMA7_5506	PSMA7	5506	5688
107.906	-1.34947	0.403182	-3.34704	0.000816801	0.00302278	PMM2_5224	PMM2	5224	5373
445.165	1.55632	0.254754	6.1091	1.00194e-09	1.25855e-08	PSAP_5489	PSAP	5489	5660
245.018	2.27434	0.282762	8.0433	8.74485e-16	2.53354e-14	RPL13A_5916	RPL13A	5916	23521
260.585	-1.80553	0.317925	-5.6791	1.35407e-08	1.41615e-07	PLP2_5208	PLP2	5208	5355
38.4408	1.76271	0.683511	2.57891	0.00991123	0.0266264	PLEKHJ1_5191	PLEKHJ1	5191	55111
15.5262	-7.02096	1.59485	-4.40226	1.07127e-05	6.30132e-05	PPIF_5326	PPIF	5326	10105
55.9335	-2.45115	1.05333	-2.32706	0.0199619	0.0483649	PSMC6_5518	PSMC6	5518	5706
99.9778	1.19857	0.398532	3.00746	0.00263442	0.00843884	PTK2B_5584	PTK2B	5584	2185
92.7047	-2.79083	0.971616	-2.87236	0.00407416	0.012388	PLAAT4_5736	PLAAT4	5736	5920
8.34429	-6.12587	2.03137	-3.01564	0.00256439	0.00825877	RPA3_5906	RPA3	5906	6119
5.9791	-5.64434	2.06286	-2.73618	0.00621572	0.0178248	PXN_5642	PXN	5642	5829
9.04061	-6.24152	2.01476	-3.0979	0.00194899	0.00648912	PPP2R5E_5368	PPP2R5E	5368	5529
350.725	-3.26732	0.489423	-6.67587	2.45778e-11	4.041e-10	RNF167_5885	RNF167	5885	26001
75.9872	-2.57124	0.858995	-2.99331	0.00275966	0.00878908	POLR2I_5260	POLR2I	5260	5438
340.4	2.0069	0.322406	6.22477	4.82274e-10	6.42287e-09	PPP1R14B_5340	PPP1R14B	5340	26472
42.393	-3.63374	1.34255	-2.70659	0.00679786	0.0192597	PSMD2_5528	PSMD2	5528	5708
49.0203	-8.67988	1.5395	-5.63812	1.71917e-08	1.76587e-07	SACM1L_6098	SACM1L	6098	22908
290.11	-2.16635	0.463418	-4.67472	2.94352e-06	1.95103e-05	RPSA_6025	RPSA	6025	3921
341.727	-2.28432	0.367095	-6.22269	4.88714e-10	6.49285e-09	SELENOF_6224	SELENOF	6224	9403
9.17084	-6.2619	1.85135	-3.38234	0.000718707	0.00269867	SLC38A2_6479	SLC38A2	6479	54407
198.94	-3.01848	0.608474	-4.96073	7.02273e-07	5.3142e-06	SRPRA_6764	SRPRA	6764	6734
415.014	-1.41717	0.238227	-5.94881	2.70091e-09	3.1606e-08	RPL9_5956	RPL9	5956	6133
199.128	-1.23089	0.365606	-3.36671	0.000760702	0.00284447	SPC25_6704	SPC25	6704	57405
15.4418	-7.01299	1.59472	-4.39764	1.09434e-05	6.41866e-05	SLC35B1_6471	SLC35B1	6471	10237
67.8164	-9.14808	1.39064	-6.57834	4.75725e-11	7.52882e-10	RPL23_5924	RPL23	5924	6139
267.962	1.11456	0.452109	2.46524	0.0136922	0.0351288	RPL6_5953	RPL6	5953	6128
298.895	-2.08642	0.530084	-3.93601	8.2846e-05	0.000399764	RUVBL1_6065	RUVBL1	6065	8607
526.268	-1.87177	0.303996	-6.1572	7.40409e-10	9.5167e-09	RPS28_6002	RPS28	6002	6234
309.421	-1.61917	0.371956	-4.35312	1.34211e-05	7.73301e-05	SCYL2_6156	SCYL2	6156	6358
132.824	-2.03758	0.522608	-3.89886	9.66453e-05	0.000458953	SLC30A9_6457	SLC30A9	6457	10463
67.007	-2.86163	0.939611	-3.04555	0.00232254	0.00756285	SMARCC1_6575	SMARCC1	6575	6599
6.407	-5.74447	2.03967	-2.81637	0.00485694	0.0144032	SSR1_6784	SSR1	6784	6745
3904.21	-1.05786	0.332465	-3.18187	0.00146328	0.00505344	RPS2_5983	RPS2	5983	6187
34.2644	2.90884	0.780824	3.72535	0.000195044	0.000853727	SCAND1_6116	SCAND1	6116	51282
27.9772	1.9261	0.723855	2.66089	0.00779343	0.0216534	SRRM2_6766	SRRM2	6766	23524
57.3011	-3.73864	1.00977	-3.70245	0.000213526	0.000925321	SAAL1_6097	SAAL1	6097	113174
302.12	-1.47891	0.381304	-3.87857	0.000105073	0.000495173	SNRPG_6644	SNRPG	6644	6637
186.501	-2.6929	0.534433	-5.0388	4.68458e-07	3.68056e-06	RYK_6076	RYK	6076	6259
45.6771	-3.96238	1.24272	-3.18848	0.00143025	0.00495244	SLC35A4_6467	SLC35A4	6467	113829
4681.12	1.67215	0.299866	5.57633	2.45647e-08	2.44625e-07	RPL18_5920	RPL18	5920	6141
6.27396	-5.71346	2.03181	-2.81201	0.00492328	0.0145421	SIL1_6317	SIL1	6317	64374
739.943	-2.26476	0.369467	-6.1298	8.79894e-10	1.1197e-08	SSR4_6788	SSR4	6788	6748
928.703	-1.69368	0.330486	-5.1248	2.97854e-07	2.43329e-06	RPS21_5988	RPS21	5988	6227
11.1415	-6.54212	1.73861	-3.76284	0.000167995	0.000749715	SLC27A5_6429	SLC27A5	6429	10998
366.189	3.17113	0.404059	7.84818	4.22118e-15	1.13806e-13	SFN_6269	SFN	6269	2810
8.48132	-6.14777	1.85944	-3.30625	0.000945536	0.00343723	STX18_6863	STX18	6863	53407
294.666	-3.61541	0.373503	-9.67973	3.67668e-22	2.19228e-20	UQCRFS1_7566	UQCRFS1	7566	7386
172.622	-1.45032	0.410084	-3.53663	0.000405262	0.00163081	STK11_6845	STK11	6845	6794
117.222	1.66608	0.498489	3.34227	0.000830959	0.00306491	VPS28_7671	VPS28	7671	51160
242.848	-2.29759	0.459887	-4.99599	5.85336e-07	4.52463e-06	TK1_7120	TK1	7120	7083
39.7782	4.26522	0.704552	6.0538	1.41464e-09	1.71983e-08	TPM1_7295	TPM1	7295	7168
865.975	-1.33851	0.258427	-5.17947	2.22515e-07	1.86772e-06	ELOB_6999	ELOB	6999	6923
53.3061	-4.81727	1.28052	-3.76197	0.000168581	0.000751867	TSEN2_7367	TSEN2	7367	80746
25.21	-7.72041	1.46006	-5.28773	1.23843e-07	1.09582e-06	VAV3_7626	VAV3	7626	10451
477.74	1.42985	0.359571	3.97653	6.99276e-05	0.000343424	TUBB6_7410	TUBB6	7410	84617
176.382	-4.87755	0.795626	-6.13045	8.76302e-10	1.11635e-08	TRIB3_7337	TRIB3	7337	57761
137.579	1.57229	0.470066	3.34483	0.00082332	0.00304063	TOMM34_7272	TOMM34	7272	10953
10.3216	-6.43126	1.86909	-3.44085	0.000579879	0.00224062	TUBA1C_7400	TUBA1C	7400	84790
371.087	-1.42872	0.290699	-4.91477	8.88871e-07	6.60107e-06	UBC_7464	UBC	7464	6233
3215.71	2.92326	0.410295	7.12478	1.04249e-12	2.08353e-11	TMSB10_7224	TMSB10	7224	9168
87.8375	1.47681	0.517822	2.85197	0.00434493	0.0131114	VEZF1_7649	VEZF1	7649	7716
53.7619	2.30174	0.718845	3.20199	0.0013648	0.00475102	TCEA2_6992	TCEA2	6992	6919
536.967	2.21748	0.355985	6.22913	4.69018e-10	6.26375e-09	TMED9_7166	TMED9	7166	54732
1455.9	-2.25332	0.313606	-7.18521	6.71024e-13	1.38146e-11	UBL5_7506	UBL5	7506	5300
13.4714	-6.81642	1.67565	-4.06793	4.74325e-05	0.000241191	TIAM1_7096	TIAM1	7096	7074
34.2539	-2.89257	0.957954	-3.01953	0.00253167	0.00816247	TOMM40_7273	TOMM40	7273	10452
6.66622	-5.80158	2.00243	-2.89727	0.00376431	0.0115485	AGTRAP_173	AGTRAP	173	57085
262.673	-1.13604	0.431218	-2.6345	0.00842609	0.0231428	YY1_7819	YY1	7819	7528
27.6871	-5.34781	1.32031	-4.05042	5.11264e-05	0.000258692	ANXA5_309	ANXA5	309	308
435.026	-1.57182	0.485539	-3.23726	0.00120684	0.00425994	YIF1A_7792	YIF1A	7792	10897
381.431	-2.7787	0.548715	-5.06401	4.10535e-07	3.26235e-06	RTRAF_836	RTRAF	836	51637
291.012	-1.2749	0.384218	-3.31817	0.000906103	0.00331147	CTSH_1644	CTSH	1644	1512
68.2002	-2.50588	1.03673	-2.4171	0.0156449	0.0392899	ATP5F1C_537	ATP5F1C	537	509
155.817	-2.53534	0.41154	-6.16062	7.24623e-10	9.33886e-09	ANAPC5_271	ANAPC5	271	51433
316.434	3.64792	0.341736	10.6747	1.3373e-26	1.27265e-24	CTBP1_1620	CTBP1	1620	1487
6.8444	-4.82861	1.88372	-2.56333	0.0103674	0.0277274	ZNF274_7885	ZNF274	7885	10782
200.756	-2.03899	0.424439	-4.80396	1.55554e-06	1.08987e-05	XRN2_7788	XRN2	7788	22803
6.03421	-5.65632	2.07595	-2.72469	0.00643616	0.0183812	BAK1_631	BAK1	631	578
61.6418	-1.89297	0.685887	-2.75989	0.00578205	0.0167146	CSNK2B_1610	CSNK2B	1610	1460
68.1255	-1.87419	0.523594	-3.57946	0.000344304	0.0014116	AREG_385	AREG	385	374
258.886	-1.54697	0.4476	-3.45616	0.000547933	0.00213093	XPNPEP1_7775	XPNPEP1	7775	7511
82.4153	1.38347	0.42285	3.27177	0.00106878	0.00382621	AKAP17A_192	AKAP17A	192	8227
55.8346	-3.76159	0.820767	-4.58302	4.58316e-06	2.9103e-05	CRADD_1544	CRADD	1544	8738
5.90343	-5.62564	2.05532	-2.73711	0.00619818	0.017778	CUTA_1654	CUTA	1654	51596
12.8809	-6.75204	1.71525	-3.93647	8.26882e-05	0.00039927	GDPD1_2627	GDPD1	2627	284161
32.4078	-3.54922	1.36791	-2.59463	0.00946917	0.0255775	DKC1_1871	DKC1	1871	1736
117.243	-8.0639	1.16665	-6.91204	4.77747e-12	8.76786e-11	FAM168B_2313	FAM168B	2313	130074
15.6872	-7.03575	1.57885	-4.45624	8.34099e-06	4.99834e-05	GSPT1_2812	GSPT1	2812	2935
106.678	-3.41412	0.939339	-3.6346	0.000278412	0.00117081	EIF3D_2093	EIF3D	2093	8664
351.429	1.15107	0.280499	4.10366	4.0667e-05	0.00020915	DGCR6_1854	DGCR6	1854	8214
497.445	-2.14262	0.284941	-7.51952	5.49767e-14	1.31014e-12	IFI30_3216	IFI30	3216	10437
57.5085	-8.91025	1.48712	-5.99161	2.07772e-09	2.46141e-08	HNRNPF_3064	HNRNPF	3064	3185
97.1813	-1.74899	0.50274	-3.47892	0.000503443	0.0019788	GDF15_2621	GDF15	2621	9518
128.52	-2.371	0.540203	-4.38909	1.13826e-05	6.64421e-05	JTB_3472	JTB	3472	10899
4.94342	-5.3694	2.20232	-2.43806	0.0147663	0.0374699	IL1R1_3326	IL1R1	3326	3554
9.88409	-6.36847	1.79808	-3.54182	0.000397373	0.001604	GLA_2658	GLA	2658	2717
11.0017	-5.53755	1.70225	-3.25308	0.0011416	0.00405057	FUT3_2521	FUT3	2521	2525
70.9525	-2.15062	0.710597	-3.02649	0.00247409	0.00799656	METTL2B_4135	METTL2B	4135	55798
8.0396	-6.07033	1.90756	-3.18224	0.00146139	0.00504899	PLAC1_5174	PLAC1	5174	10761
230.341	-3.29996	0.323543	-10.1994	1.99405e-24	1.54056e-22	PTHLH_5582	PTHLH	5582	5744
13.771	-6.84801	1.64783	-4.15577	3.24189e-05	0.000170457	PYROXD1_5648	PYROXD1	5648	79912
187.385	-3.35835	0.524067	-6.40824	1.47206e-10	2.15193e-09	NHP2_4585	NHP2	4585	55651
59.5167	-1.40741	0.594732	-2.36646	0.0179593	0.044191	RBM19_5767	RBM19	5767	9904
19.5416	3.49473	1.06682	3.27583	0.00105353	0.00377725	OSBPL10_4845	OSBPL10	4845	114884
129.973	-2.53774	0.529541	-4.79234	1.64847e-06	1.1477e-05	PCDHGC4_4971	PCDHGC4	4971	56098
51.69	-2.77795	0.932058	-2.98045	0.00287825	0.00910821	OGG1_4800	OGG1	4800	4968
149.905	1.24262	0.357288	3.47793	0.00050531	0.00198505	PLAUR_5179	PLAUR	5179	5329
270.711	3.34406	0.421481	7.93406	2.12088e-15	5.92939e-14	LAMB2_3721	LAMB2	3721	3913
7746.69	5.82908	0.243277	23.9607	7.15084e-127	3.42525e-123	NDRG1_4510	NDRG1	4510	10397
145.947	-3.30616	0.513104	-6.44346	1.16781e-10	1.74807e-09	PRNP_5442	PRNP	5442	5621
7.07582	-5.88787	2.11689	-2.78139	0.00541274	0.0157899	RARA_5733	RARA	5733	5914
67.5123	-5.19922	1.10238	-4.71638	2.40083e-06	1.62124e-05	PHF20_5111	PHF20	5111	51230
382.711	-4.01775	0.505772	-7.9438	1.96085e-15	5.51325e-14	PSMB1_5507	PSMB1	5507	5689
22.2876	-2.48742	0.969167	-2.56656	0.0102714	0.0274962	RER1_5799	RER1	5799	11079
327.392	-2.47912	0.416787	-5.94816	2.71171e-09	3.17065e-08	OTUB1_4856	OTUB1	4856	55611
325.78	-1.1803	0.328331	-3.59484	0.000324594	0.00133843	NFRKB_4573	NFRKB	4573	4798
620.36	-1.59974	0.24471	-6.53728	6.26494e-11	9.69077e-10	PDCD6IP_5007	PDCD6IP	5007	10015
35.0211	-3.30115	1.38003	-2.39209	0.0167528	0.041607	THOC6_7086	THOC6	7086	79228
5.53765	-5.53329	2.17575	-2.54316	0.0109854	0.0291525	SPTBN1_6728	SPTBN1	6728	6711
543.019	-3.03507	0.401109	-7.56671	3.82794e-14	9.30752e-13	TCEA1_6991	TCEA1	6991	6917
51.2644	-2.9291	1.09129	-2.68407	0.00727311	0.0203772	TRAPPC12_7325	TRAPPC12	7325	51112
342.385	1.22951	0.31243	3.93532	8.30869e-05	0.000400657	SNCG_6613	SNCG	6613	6623
5093.39	2.21028	0.475509	4.64824	3.34772e-06	2.19066e-05	GSTP1_2826	GSTP1	2826	2950
28.898	1.72293	0.663183	2.59797	0.00937771	0.0253781	SMPD1_6597	SMPD1	6597	6609
24.8007	-7.69668	1.57333	-4.89196	9.98343e-07	7.31575e-06	SKP2_6327	SKP2	6327	6502
200.574	-1.43793	0.441227	-3.25894	0.0011183	0.00397773	SRPK1_6763	SRPK1	6763	6732
12.0597	-3.76724	1.50717	-2.49954	0.0124354	0.0322966	SEC24A_6186	SEC24A	6186	10802
511.603	2.22568	0.290095	7.67223	1.69031e-14	4.29147e-13	VIM_7657	VIM	7657	7431
298.208	-1.35601	0.390324	-3.47406	0.000512645	0.00200947	TBRG4_6980	TBRG4	6980	9238
40.7601	-2.67008	1.02908	-2.59463	0.0094692	0.0255775	USF2_7573	USF2	7573	7392
10.4179	-6.44523	1.74365	-3.69639	0.000218685	0.000945112	SLC16A5_6341	SLC16A5	6341	9121
10.9628	-6.51888	1.90392	-3.42392	0.000617241	0.00236464	TMEM50B_7214	TMEM50B	7214	757
108.236	8.78472	1.13481	7.74113	9.85353e-15	2.55126e-13	CA9_915	CA9	915	768
6.7524	-5.81948	2.23808	-2.60021	0.00931673	0.0252321	XRCC5_7786	XRCC5	7786	7520
2005.37	1.5296	0.420393	3.6385	0.000274226	0.00115425	HRAS_3101	HRAS	3101	3265
8.75595	-6.19484	1.84547	-3.35678	0.000788564	0.00293491	NCOA1_4496	NCOA1	4496	8648
12.2896	4.56931	1.29376	3.53181	0.000412728	0.00165853	CYP26B1_1706	CYP26B1	1706	56603
286.056	1.34321	0.379073	3.54341	0.00039499	0.00159752	ZYX_7929	ZYX	7929	7791
360.674	1.06013	0.311416	3.40422	0.00066354	0.00251845	CDA_1155	CDA	1155	978
142.132	-2.27272	0.673869	-3.37265	0.000744481	0.00278889	EGLN2_2065	EGLN2	2065	112398
165.468	-2.92798	0.346886	-8.44078	3.15238e-17	1.12967e-15	ATF6B_503	ATF6B	503	1388
8.7828	7.01085	1.90971	3.67116	0.000241455	0.00103142	PYCARD_5643	PYCARD	5643	29108
123.751	-2.0451	0.371045	-5.51174	3.55313e-08	3.43597e-07	TIMP1_7107	TIMP1	7107	7076
73.6211	1.66602	0.461181	3.61251	0.000303248	0.00126163	ADM_140	ADM	140	133
5.62991	-5.55824	2.17244	-2.55852	0.0105118	0.0280561	GNMT_2719	GNMT	2719	27232
567.186	3.93664	0.281321	13.9934	1.7101e-44	5.11961e-42	GRN_2799	GRN	2799	2896
57.3114	-2.65358	0.804825	-3.29709	0.000976931	0.00353525	COMMD3_1485	COMMD3	1485	23412
30.3667	-7.9885	1.42573	-5.60309	2.10569e-08	2.1279e-07	GPX2_2766	GPX2	2766	2877
62.4452	1.73322	0.532502	3.25487	0.00113446	0.00402822	ENO2_2153	ENO2	2153	2026
438.627	-1.86932	0.397462	-4.70313	2.56197e-06	1.72196e-05	H2AFX_2861	H2AFX	2861	3014
380.899	2.16189	0.265579	8.14029	3.94348e-16	1.2057e-14	PDGFB_5026	PDGFB	5026	5155
5.40805	-5.49918	2.17	-2.53418	0.011271	0.0297401	THRA_7088	THRA	7088	7067
9.91154	-6.37409	1.94882	-3.27074	0.00107266	0.00383818	NRCAM_4705	NRCAM	4705	4897
21.793	-7.50961	1.48678	-5.05092	4.39683e-07	3.47921e-06	ABCG2_39	ABCG2	39	9429
107.366	-1.37452	0.467242	-2.94177	0.00326339	0.0101746	XRCC1_7782	XRCC1	7782	7515
73.329	-2.09384	0.794573	-2.63518	0.00840933	0.02311	SIGMAR1_6316	SIGMAR1	6316	10280
5.05425	-5.40245	2.23752	-2.41448	0.0157577	0.0395111	CHMP2A_1298	CHMP2A	1298	27243
55.7805	-2.91287	0.840126	-3.46718	0.000525943	0.00205487	STAT6_6836	STAT6	6836	6778
5.56346	-5.54074	2.14559	-2.58239	0.00981183	0.0263939	TNFSF10_7256	TNFSF10	7256	8743
91.9912	1.10696	0.368081	3.00738	0.00263509	0.00843912	AKT3_212	AKT3	212	10000
10.7	-5.49218	1.94124	-2.82922	0.0046662	0.0138999	SPARC_6699	SPARC	6699	6678
224.867	1.7134	0.300815	5.69584	1.22763e-08	1.29333e-07	TNFAIP3_7232	TNFAIP3	7232	7128
10.482	-6.45478	2.20129	-2.93227	0.00336494	0.0104437	PSMB2_5510	PSMB2	5510	5690
19.483	-7.34837	1.51723	-4.8433	1.27702e-06	9.13883e-06	EAF2_2011	EAF2	2011	55840
17.3694	-7.1834	1.9326	-3.71695	0.000201639	0.000878048	STRBP_6859	STRBP	6859	55342
27.078	-3.26608	1.38313	-2.36136	0.018208	0.0447264	MRPL37_4278	MRPL37	4278	51253
6.82189	-5.8353	2.05944	-2.83344	0.00460506	0.0137517	NCOA1_4498	NCOA1	4498	8648
12.6224	-6.72255	1.68796	-3.98265	6.81505e-05	0.000336191	RUNX1_6060	RUNX1	6060	861
32.0071	2.43354	0.803806	3.02752	0.00246566	0.00797468	SLC6A8_6522	SLC6A8	6522	6535
173.019	-1.25774	0.452693	-2.77836	0.00546337	0.015915	TNFAIP8_7234	TNFAIP8	7234	25816
1177.72	-1.13931	0.326205	-3.4926	0.000478337	0.00188786	CBWD1_1009	CBWD1	1009	55871
742.472	-3.65951	0.415632	-8.80469	1.31221e-18	5.25248e-17	ADAM10_102	ADAM10	102	102
37.9722	-4.3093	1.20919	-3.5638	0.000365524	0.0014863	ABCE1_32	ABCE1	32	6059
1307.04	-1.22279	0.420508	-2.90789	0.00363878	0.0112016	EIF1_2074	EIF1	2074	10209
61.0612	-4.68719	1.12288	-4.17426	2.98953e-05	0.000158815	LOC100506029_3829	LOC100506029	3829	NA
29.3643	-3.64916	1.32348	-2.75724	0.0058291	0.0168235	UCP2_7518	UCP2	7518	7351
1427.97	-1.68548	0.334643	-5.03665	4.73751e-07	3.71605e-06	ADK_139	ADK	139	132
12.134	-6.66477	1.68827	-3.9477	7.89049e-05	0.000382287	AKR1C3_203	AKR1C3	203	8644
191.661	-2.66942	0.380312	-7.01903	2.23417e-12	4.28638e-11	ACAT2_56	ACAT2	56	39
13.4006	-6.80864	1.69555	-4.01559	5.92984e-05	0.000296286	SLC35A1_6463	SLC35A1	6463	10559
2939.81	1.51178	0.27985	5.40211	6.58598e-08	6.09797e-07	TAPBP_6944	TAPBP	6944	6892
434.894	-3.49347	0.508318	-6.87261	6.30385e-12	1.13517e-10	HIST1H4K_2960	HIST1H4K	2960	8362
72.0724	-1.25021	0.5286	-2.36512	0.0180241	0.0443275	RBMX_5776	RBMX	5776	27316
72.2522	-1.23664	0.487114	-2.53872	0.011126	0.0294385	ACTR10_93	ACTR10	93	55860
101.039	-3.85152	1.0619	-3.62699	0.000286741	0.00120235	AGL_162	AGL	162	178
375.559	-1.70968	0.537173	-3.18274	0.00145889	0.0050419	HIST1H2AE_2951	HIST1H2AE	2951	3012
287.069	-1.47102	0.343602	-4.28117	1.85915e-05	0.000103595	CFB_872	CFB	872	629
431.427	-1.46775	0.298865	-4.91107	9.05817e-07	6.70268e-06	B2M_596	B2M	596	567
38.7022	-8.33863	1.41866	-5.87781	4.15731e-09	4.73755e-08	ANAPC1_265	ANAPC1	265	64682
19.8788	-7.37795	1.92008	-3.84252	0.000121776	0.000564672	ATMIN_513	ATMIN	513	23300
23517.7	2.93556	0.275601	10.6515	1.71611e-26	1.60133e-24	BRD4_767	BRD4	767	23476
163.19	2.2079	0.37671	5.86101	4.60062e-09	5.1974e-08	TMEM263_820	TMEM263	820	90488
1057.81	1.73315	0.243521	7.11703	1.10276e-12	2.19179e-11	BNIP3L_746	BNIP3L	746	665
512.417	-2.24418	0.33376	-6.72393	1.76883e-11	3.00451e-10	ANXA7_312	ANXA7	312	310
29.3017	-3.95033	1.34311	-2.94118	0.00326962	0.0101913	DMAC2L_554	DMAC2L	554	27109
444.881	3.12516	0.301308	10.372	3.32563e-25	2.82777e-23	BHLHE40_689	BHLHE40	689	8553
13.5779	-6.8279	1.8228	-3.74584	0.000179792	0.000794712	ASPM_487	ASPM	487	259266
516.701	-1.02149	0.363269	-2.81194	0.0049243	0.0145422	B4GALT7_611	B4GALT7	611	11285
118.453	-2.03347	0.498387	-4.08009	4.50175e-05	0.000229805	CFAP20_840	CFAP20	840	29105
243.52	-2.47821	0.335922	-7.37732	1.61505e-13	3.61498e-12	C14orf119_831	C14orf119	831	55017
100.27	-4.37513	0.715696	-6.11311	9.7705e-10	1.22944e-08	ARFIP2_405	ARFIP2	405	23647
518.484	2.6105	0.459015	5.68719	1.29148e-08	1.35365e-07	ARPC5_462	ARPC5	462	10092
746.608	1.69068	0.313123	5.3994	6.68631e-08	6.1829e-07	ARL6IP5_445	ARL6IP5	445	10550
148.79	-4.95914	2.09081	-2.37188	0.0176979	0.0436599	ATP6V1D_574	ATP6V1D	574	51382
89.9087	-5.06372	0.809422	-6.25596	3.9507e-10	5.40682e-09	ALDH9A1_231	ALDH9A1	231	223
8.14031	-6.08958	1.96895	-3.09282	0.00198267	0.00658752	BMP4_737	BMP4	737	652
418.818	-2.56509	0.232914	-11.013	3.30712e-28	3.57318e-26	ATP5MC3_546	ATP5MC3	546	518
33.9521	-8.15002	1.46164	-5.57595	2.46181e-08	2.44818e-07	BUB1B_800	BUB1B	800	701
73.7903	2.01331	0.526009	3.82752	0.000129441	0.000596366	BLOC1S4_725	BLOC1S4	725	55330
1755.88	1.67492	0.172147	9.72956	2.2557e-22	1.37349e-20	ARHGEF12_420	ARHGEF12	420	23365
1142.65	1.20494	0.343152	3.51138	0.000445778	0.00177496	ATP1B1_527	ATP1B1	527	481
6.48308	-5.76153	2.20192	-2.61659	0.00888137	0.0241852	BCL2L2-PABPN1_667	BCL2L2-PABPN1	667	100529063
97.4471	-1.65761	0.385845	-4.29606	1.7386e-05	9.75123e-05	C6orf120_898	C6orf120	898	387263
442.855	-3.20336	0.341183	-9.38899	6.05792e-21	3.18873e-19	CCNA2_1050	CCNA2	1050	890
132.323	-2.39046	0.704416	-3.39353	0.000689974	0.00260098	CDC6_1177	CDC6	1177	990
54.3903	-1.96162	0.637651	-3.07632	0.00209572	0.00690723	CNOT4_1427	CNOT4	1427	4850
4369.41	2.01285	0.487799	4.12638	3.68512e-05	0.000191479	CALR_943	CALR	943	811
77.1282	-3.14269	0.766103	-4.10218	4.09274e-05	0.00021027	CD226_1109	CD226	1109	10666
25.1475	2.14207	0.760601	2.81629	0.00485819	0.0144032	CDKN1A_1219	CDKN1A	1219	1026
107.396	1.731	0.420643	4.11513	3.8696e-05	0.000200166	CGGBP1_1275	CGGBP1	1275	8545
2462.7	1.72241	0.267659	6.4351	1.23393e-10	1.83557e-09	CALM2_937	CALM2	937	805
353.981	2.48428	0.244589	10.1569	3.08591e-24	2.3217e-22	CDK5R1_1209	CDK5R1	1209	8851
447.267	-2.16086	0.306099	-7.05933	1.67309e-12	3.25777e-11	CAB39_918	CAB39	918	51719
553.794	-2.47587	0.21431	-11.5527	7.15209e-31	9.0154e-29	C1orf43_866	C1orf43	866	25912
40.9799	-8.4211	1.38629	-6.07455	1.24336e-09	1.52972e-08	CASP2_982	CASP2	982	835
2820.36	2.14325	0.213891	10.0203	1.2417e-23	8.57844e-22	CD44_1134	CD44	1134	960
844.352	-1.36319	0.277472	-4.91288	8.97483e-07	6.64785e-06	CEBPZ_1245	CEBPZ	1245	1649
157.699	-4.04824	0.885739	-4.57046	4.86652e-06	3.0578e-05	CCNB1_1053	CCNB1	1053	891
1598.07	-1.12131	0.226875	-4.94242	7.71582e-07	5.79594e-06	CNOT8_1430	CNOT8	1430	9337
381.245	1.32785	0.28932	4.58955	4.44207e-06	2.8282e-05	CDKN1B_1222	CDKN1B	1222	1027
100.976	-2.33571	0.515027	-4.53512	5.75699e-06	3.57356e-05	CISD1_1354	CISD1	1354	55847
10.3308	-6.43392	1.99443	-3.22594	0.00125559	0.00441793	C5_890	C5	890	727
2678.79	3.20196	0.240953	13.2887	2.69098e-40	6.44489e-38	CCDC92_1033	CCDC92	1033	80212
3798.19	1.07232	0.1524	7.03622	1.9753e-12	3.81008e-11	TRIR_850	TRIR	850	79002
167.704	4.46634	0.451822	9.88518	4.8273e-23	3.18203e-21	CALM3_940	CALM3	940	808
463.053	-2.29894	0.429167	-5.35675	8.47345e-08	7.69681e-07	CDK6_1213	CDK6	1213	1021
72.4137	-2.77105	0.974424	-2.84378	0.00445818	0.0133801	CHUK_1342	CHUK	1342	1147
70.3278	-3.64515	1.11258	-3.27632	0.00105171	0.0037726	C2CD5_880	C2CD5	880	9847
373.212	-6.46757	2.15698	-2.99844	0.00271365	0.00866006	CD58_1144	CD58	1144	965
843.744	-1.71957	0.365237	-4.70811	2.5003e-06	1.68287e-05	CLTC_1405	CLTC	1405	1213
202.483	-1.00045	0.405046	-2.46997	0.0135123	0.0347481	CCNE2_1073	CCNE2	1073	9134
124.15	-1.16223	0.423948	-2.74144	0.00611706	0.0175629	CASP8_989	CASP8	989	841
1526.37	-1.65727	0.240408	-6.89358	5.44044e-12	9.89608e-11	CD46_1137	CD46	1137	4179
711.951	-3.42282	0.472584	-7.24277	4.39598e-13	9.30342e-12	C6orf62_903	C6orf62	903	81688
808.669	-3.06074	0.303729	-10.0772	6.96876e-24	4.95748e-22	CCNB2_1057	CCNB2	1057	9133
713.84	-6.92881	0.409967	-16.9009	4.43163e-64	2.76881e-61	CDK1_1196	CDK1	1196	983
55.3453	-4.90166	1.20348	-4.07291	4.64303e-05	0.000236345	COG2_1441	COG2	1441	22796
405.913	-2.95341	0.306203	-9.64527	5.14739e-22	2.99466e-20	DLAT_1875	DLAT	1875	1737
108.729	-2.93145	0.511153	-5.73498	9.75264e-09	1.04664e-07	DUSP11_1981	DUSP11	1981	8446
1409.17	-1.24111	0.221035	-5.61497	1.96594e-08	1.99509e-07	EIF4A1_2100	EIF4A1	2100	1973
136.549	1.97533	0.442793	4.46107	8.15526e-06	4.90134e-05	DDIT4_1803	DDIT4	1803	54541
752.864	-1.63896	0.278992	-5.87457	4.23941e-09	4.81583e-08	DNM1L_1927	DNM1L	1927	10059
131.408	-2.24506	0.507152	-4.4268	9.56396e-06	5.67909e-05	DFFB_1853	DFFB	1853	1677
71.6599	-5.62036	0.963157	-5.83536	5.36761e-09	5.9932e-08	DSG2_1967	DSG2	1967	1829
209.355	-1.54204	0.329894	-4.67434	2.94904e-06	1.95379e-05	DYRK3_2006	DYRK3	2006	8444
587.1	4.07327	0.32061	12.7048	5.5633e-37	1.0519e-34	COL1A1_1466	COL1A1	1466	1277
39.5699	-2.57205	0.980814	-2.62237	0.00873215	0.0238342	CYB561_1683	CYB561	1683	1534
163.117	-2.41478	0.452848	-5.33244	9.69039e-08	8.725e-07	DDX55_1828	DDX55	1828	57696
71.9365	-3.89856	0.629476	-6.19334	5.89031e-10	7.69489e-09	DNAJA3_1895	DNAJA3	1895	9093
133.858	3.75808	0.394101	9.53583	1.48692e-21	8.21809e-20	DUSP6_1993	DUSP6	1993	1848
373.809	1.35952	0.323073	4.20808	2.57553e-05	0.00013924	COPB2_1491	COPB2	1491	9276
161.873	2.11919	0.478884	4.42527	9.63236e-06	5.71499e-05	DDX46_1822	DDX46	1822	9879
65.2757	-1.73719	0.577199	-3.00968	0.00261519	0.0083866	DXO_1939	DXO	1939	1797
340.918	-2.51598	0.39772	-6.32599	2.51609e-10	3.55518e-09	DLGAP5_1882	DLGAP5	1882	9787
39.3112	-2.6173	1.0285	-2.54478	0.0109345	0.0290335	ELF2_2118	ELF2	2118	1998
176.243	2.49507	0.402176	6.20393	5.50707e-10	7.2543e-09	CSNK1G2_1605	CSNK1G2	1605	1455
21.9523	2.386	0.906853	2.63108	0.00851136	0.0233279	DNMT3A_1932	DNMT3A	1932	1788
116.759	-2.33147	0.422509	-5.51816	3.42572e-08	3.32394e-07	DARS2_1755	DARS2	1755	55157
119.901	-1.94943	0.605364	-3.22025	0.00128077	0.00449842	DHRS7_1861	DHRS7	1861	51635
244.667	-1.82729	0.328032	-5.57046	2.54074e-08	2.52144e-07	DSN1_1971	DSN1	1971	79980
406.444	-2.26702	0.365417	-6.20393	5.50712e-10	7.2543e-09	EIF2S2_2088	EIF2S2	2088	8894
252.664	-1.26927	0.394284	-3.21917	0.00128563	0.00451037	DCUN1D4_1795	DCUN1D4	1795	23142
108.044	-2.24991	0.708651	-3.17492	0.00149879	0.005161	DNAJB6_1912	DNAJB6	1912	10049
188.255	-4.40289	0.659044	-6.68072	2.37772e-11	3.91833e-10	ECD_2021	ECD	2021	7979
1734.42	1.73039	0.225577	7.67096	1.70715e-14	4.32658e-13	COL4A1_1472	COL4A1	1472	1282
198.936	2.0683	0.398877	5.1853	2.15663e-07	1.81338e-06	CRK_1571	CRK	1571	1398
204.716	-1.23292	0.510631	-2.41449	0.0157571	0.0395111	DYNLT3_2000	DYNLT3	2000	6990
152.909	1.19574	0.503212	2.37622	0.017491	0.0432312	COL12A1_1461	COL12A1	1461	1303
122.783	1.73538	0.601323	2.88593	0.00390257	0.0119268	CTSL_1647	CTSL	1647	1514
96.283	-1.45287	0.570672	-2.5459	0.0108997	0.0289677	DPH5_1943	DPH5	1943	51611
3736.83	2.2994	0.290926	7.90374	2.70663e-15	7.451e-14	EGFR_2063	EGFR	2063	1956
40.0254	-3.75691	1.30472	-2.87946	0.00398353	0.0121381	CREG1_1558	CREG1	1558	8804
54.6474	-2.30166	0.680063	-3.38448	0.000713129	0.00267983	DNAJA1_1891	DNAJA1	1891	3301
1387.65	-1.07588	0.203498	-5.28692	1.24394e-07	1.10002e-06	DNTTIP2_1936	DNTTIP2	1936	30836
106.951	-1.15722	0.396736	-2.91685	0.00353588	0.0109153	GOT1_2737	GOT1	2737	2805
391.79	2.93887	0.310132	9.47617	2.63784e-21	1.41969e-19	FAT1_2356	FAT1	2356	2195
68.5274	-1.7853	0.510569	-3.49668	0.000471084	0.00186179	GOLIM4_2731	GOLIM4	2731	27333
407.002	-5.82381	1.52838	-3.81045	0.000138712	0.000633394	GRB2_2774	GRB2	2774	2885
627.885	-2.29459	0.253998	-9.03392	1.65634e-19	7.55607e-18	EXOSC9_2274	EXOSC9	2274	5393
2147.82	1.42039	0.248751	5.71007	1.12929e-08	1.19852e-07	GNAS_2704	GNAS	2704	2778
105.021	-2.35399	0.47458	-4.96015	7.04402e-07	5.32751e-06	FOXJ3_2478	FOXJ3	2478	22887
54.7993	-2.75277	0.96852	-2.84224	0.0044798	0.0134394	GATAD1_2604	GATAD1	2604	57798
1024.55	2.63607	0.467533	5.63826	1.71776e-08	1.76568e-07	G3BP2_2545	G3BP2	2545	9908
247.979	-1.50525	0.319112	-4.71701	2.39334e-06	1.6177e-05	DENND10_2326	DENND10	2326	404636
391.735	3.47459	0.256491	13.5466	8.2944e-42	2.29213e-39	FN1_2459	FN1	2459	2335
293.048	-1.4444	0.356848	-4.04766	5.17324e-05	0.000261207	GARS_2590	GARS	2590	2617
750.245	-1.80911	0.30609	-5.91038	3.41323e-09	3.93329e-08	ETFA_2244	ETFA	2244	2108
38.0007	1.53434	0.611457	2.50931	0.0120967	0.0315768	FYN_2527	FYN	2527	2534
115.762	1.29543	0.468978	2.76224	0.00574061	0.0166014	ERLIN1_2224	ERLIN1	2224	10613
218.051	-1.33753	0.369401	-3.6208	0.000293695	0.00122793	FASTKD3_2352	FASTKD3	2352	79072
1316.79	3.13193	0.322528	9.71058	2.71783e-22	1.64097e-20	FOXO4_2484	FOXO4	2484	4303
758.546	-4.05304	0.620177	-6.53528	6.34886e-11	9.78896e-10	GCLM_2615	GCLM	2615	2730
97.932	-1.0396	0.382608	-2.71713	0.00658516	0.0187347	FEM1B_2386	FEM1B	2386	10116
1500.1	-1.02604	0.293253	-3.49881	0.000467338	0.00184953	GTF3C2_2842	GTF3C2	2842	2976
48.5946	-2.02268	0.688023	-2.93985	0.0032837	0.0102269	DIPK1A_2333	DIPK1A	2333	388650
197.91	1.25945	0.288646	4.3633	1.28114e-05	7.39951e-05	ITFG1_3424	ITFG1	3424	81533
9.7992	-6.35752	2.2846	-2.78277	0.0053897	0.0157323	IDE_3201	IDE	3201	3416
126.371	1.45366	0.405593	3.58402	0.000338346	0.00138955	HADHA_2875	HADHA	2875	3030
29.717	-4.66231	1.23053	-3.78887	0.000151333	0.000683853	HLA-E_3000	HLA-E	3000	3133
262.288	-1.59199	0.256794	-6.19947	5.66534e-10	7.428e-09	IGF2BP2_3259	IGF2BP2	3259	10644
566.297	2.23376	0.272611	8.19395	2.52781e-16	7.89665e-15	HDLBP_2912	HDLBP	2912	3069
142.683	-3.22617	1.07399	-3.00393	0.0026652	0.00852984	HNRNPA3_3057	HNRNPA3	3057	220988
57.5973	1.81349	0.558947	3.24447	0.00117671	0.00416485	ICAM1_3187	ICAM1	3187	3383
17.2629	2.97821	0.941759	3.16239	0.00156482	0.00536157	H3F3B_2867	H3F3B	2867	3021
67.5457	-3.41379	0.688687	-4.95696	7.16063e-07	5.40432e-06	MFSD14A_2943	MFSD14A	2943	64645
272.615	-1.76137	0.399084	-4.41354	1.01692e-05	6.00375e-05	IL13RA1_3309	IL13RA1	3309	3597
4063.93	1.62698	0.371921	4.37453	1.21692e-05	7.06267e-05	HEXB_2932	HEXB	2932	3074
3213.76	2.03501	0.340048	5.98446	2.17105e-09	2.56774e-08	HDAC1_2897	HDAC1	2897	3065
18400.2	1.52187	0.222865	6.82868	8.5702e-12	1.50739e-10	HTATSF1_3159	HTATSF1	3159	27336
3910.6	3.31251	0.169858	19.5017	1.06246e-84	1.48314e-81	IGFBP3_3270	IGFBP3	3270	3486
2078.94	3.17694	0.215655	14.7316	4.0398e-49	1.4513e-46	IER2_3213	IER2	3213	9592
575.567	-2.9409	0.290021	-10.1403	3.66068e-24	2.69764e-22	HAT1_2880	HAT1	2880	8520
88.7765	-2.69049	0.979618	-2.74647	0.00602406	0.0173201	HSPA13_3134	HSPA13	3134	6782
9400.7	2.62655	0.222494	11.805	3.67682e-32	5.28359e-30	IGF2R_3263	IGF2R	3263	3482
215.507	1.52157	0.367783	4.13714	3.51655e-05	0.000183289	HOXA10_3077	HOXA10	3077	3206
94.6537	-2.9883	0.832084	-3.59134	0.000328979	0.00135495	ILF2_3354	ILF2	3354	3608
6.69153	-5.80771	2.3176	-2.50592	0.0122135	0.0318295	INTS8_3394	INTS8	3394	55656
386.346	-6.21075	1.51007	-4.11288	3.90756e-05	0.000201839	HNRNPA2B1_3054	HNRNPA2B1	3054	3181
104.796	-1.80803	0.642076	-2.81591	0.00486396	0.0144143	IFIT3_3225	IFIT3	3225	3437
177.447	-3.39901	0.942991	-3.60449	0.000312761	0.00129633	HMGCR_3029	HMGCR	3029	3156
40000.1	2.34748	0.324734	7.22893	4.86819e-13	1.02275e-11	HP1BP3_3088	HP1BP3	3088	50809
1145.88	-1.23755	0.298978	-4.13926	3.48421e-05	0.000181867	IFIT1_3219	IFIT1	3219	3434
467.25	-2.27398	0.240191	-9.46738	2.86947e-21	1.53859e-19	IMPDH2_3367	IMPDH2	3367	3615
1039.4	3.90877	0.31628	12.3586	4.37845e-35	7.76769e-33	KLF6_3626	KLF6	3626	1316
1670.18	-1.65327	0.242106	-6.82872	8.56762e-12	1.50739e-10	LAPTM4A_3743	LAPTM4A	3743	9741
1952.53	1.72916	0.23612	7.32323	2.42071e-13	5.28657e-12	JMJD6_3471	JMJD6	3471	23210
46.6458	-2.75228	1.05575	-2.60693	0.00913577	0.0248028	MAP3K4_3982	MAP3K4	3982	4216
197.351	-1.61986	0.353924	-4.57685	4.7202e-06	2.98413e-05	KDELR2_3540	KDELR2	3540	11014
4473.17	1.64569	0.274482	5.99564	2.02692e-09	2.4032e-08	LAMP1_3730	LAMP1	3730	3916
234.399	-1.61357	0.435267	-3.70708	0.000209659	0.000910211	LRIF1_3872	LRIF1	3872	55791
19.6647	-7.36208	1.56052	-4.71773	2.38496e-06	1.61279e-05	MAPKAPK5_4016	MAPKAPK5	4016	8550
138.875	-3.38535	0.58439	-5.79297	6.91513e-09	7.60294e-08	WASHC4_3574	WASHC4	3574	23325
7.15726	-5.90409	1.96564	-3.00365	0.00266761	0.00853565	KMT2E_3661	KMT2E	3661	55904
6002.5	1.43588	0.360161	3.98678	6.69765e-05	0.000330626	MALAT1_3940	MALAT1	3940	378938
196.202	2.48396	0.35971	6.90546	5.004e-12	9.14854e-11	L1CAM_3714	L1CAM	3714	3897
41.0301	-2.57405	0.964796	-2.66797	0.00763106	0.0212434	LOXL1_3850	LOXL1	3850	4016
531.134	-2.27345	0.331042	-6.86757	6.53032e-12	1.17301e-10	MAPK9_4009	MAPK9	4009	5601
21.0261	-3.44167	1.4754	-2.3327	0.0196638	0.0477634	KIAA0355_3561	KIAA0355	3561	9710
52.2156	-2.78904	0.994569	-2.80427	0.00504309	0.0148472	LCMT2_3757	LCMT2	3757	9836
180.637	1.00939	0.331999	3.04033	0.00236317	0.00767604	MACF1_3927	MACF1	3927	23499
2197.35	-2.15932	0.32198	-6.7064	1.9949e-11	3.32947e-10	MBNL1_4056	MBNL1	4056	4154
261.144	-1.74099	0.433957	-4.01189	6.02357e-05	0.000300238	KIF15_3595	KIF15	3595	56992
1495.81	3.01295	0.259209	11.6237	3.12482e-31	4.11961e-29	KRT7_3703	KRT7	3703	3855
3189.23	1.4227	0.219609	6.47831	9.2754e-11	1.39861e-09	MAPK13_3996	MAPK13	3996	5603
445.561	-1.10193	0.359375	-3.06625	0.00216759	0.00711962	KLHDC2_3630	KLHDC2	3630	23588
107.832	-2.55187	0.511329	-4.99067	6.01709e-07	4.63374e-06	LSM5_3894	LSM5	3894	23658
411.212	-3.8296	0.608579	-6.29269	3.12011e-10	4.33198e-09	MASTL_4036	MASTL	4036	84930
245.437	-2.55893	0.548196	-4.66791	3.04284e-06	2.00945e-05	KAT6A_3486	KAT6A	3486	7994
1708.6	-2.29302	0.278192	-8.24257	1.68545e-16	5.44266e-15	KIF11_3588	KIF11	3588	3832
1771.91	4.98105	0.453371	10.9867	4.42731e-28	4.67797e-26	KRT19_3690	KRT19	3690	3880
104.472	-9.77129	1.50335	-6.49967	8.04955e-11	1.22404e-09	LIPA_3812	LIPA	3812	1056
1639.65	1.52756	0.285361	5.35309	8.64669e-08	7.833e-07	MAP4K4_3985	MAP4K4	3985	9448
809.535	1.7305	0.206949	8.36196	6.16846e-17	2.13079e-15	KDM5A_3544	KDM5A	3544	5927
17.779	-7.21684	1.57783	-4.5739	4.78723e-06	3.01589e-05	KIT_3617	KIT	3617	3815
14.2057	-6.89327	1.95957	-3.51774	0.000435237	0.00174116	KIAA1109_3577	KIAA1109	3577	84162
184.326	-1.4852	0.392574	-3.78323	0.000154806	0.000696966	MAP2K3_3971	MAP2K3	3971	5606
51.4387	-5.61379	1.02086	-5.49909	3.81757e-08	3.66456e-07	MAD2L1_3930	MAD2L1	3930	4085
92.6386	1.5093	0.461876	3.26775	0.00108404	0.00387312	KCNK1_3516	KCNK1	3516	3775
30.2071	-3.34421	1.37144	-2.43847	0.0147498	0.0374345	KIF18B_3598	KIF18B	3598	146909
464.937	-1.34152	0.35523	-3.77648	0.000159057	0.000714043	MAPK14_4000	MAPK14	4000	1432
800.943	-1.50753	0.293071	-5.14391	2.69084e-07	2.21844e-06	WASHC5_3558	WASHC5	3558	9897
110.615	-1.82201	0.495947	-3.6738	0.000238969	0.00102232	KAT6B_3489	KAT6B	3489	23522
1141.72	-1.93289	0.422036	-4.57991	4.65179e-06	2.94736e-05	KIF14_3592	KIF14	3592	9928
34.8187	-8.18655	1.53627	-5.32885	9.88387e-08	8.8825e-07	OLMALINC_3821	OLMALINC	3821	90271
3646.81	2.03539	0.164849	12.347	5.05818e-35	8.86416e-33	MAP7_3988	MAP7	3988	9053
163.807	-2.37048	0.485415	-4.88341	1.04265e-06	7.60168e-06	NCOA3_4501	NCOA3	4501	8202
1284.83	1.01546	0.197723	5.13578	2.80976e-07	2.30458e-06	MRE11_4256	MRE11	4256	4361
332.135	-1.69585	0.288397	-5.88025	4.09641e-09	4.67186e-08	NARS_4453	NARS	4453	4677
249.051	-1.25524	0.34558	-3.63226	0.00028095	0.00118048	NIPBL_4592	NIPBL	4592	25836
5.13528	-5.42476	2.16818	-2.50199	0.0123498	0.0321067	MCTP1_4083	MCTP1	4083	79772
244.008	-1.24855	0.286002	-4.36552	1.2682e-05	7.3336e-05	NCBP1_4487	NCBP1	4487	4686
36.8077	-3.93984	1.33589	-2.94923	0.00318571	0.00995838	NRAS_4703	NRAS	4703	4893
354.959	1.61831	0.257051	6.29568	3.06062e-10	4.25349e-09	MEN1_4120	MEN1	4120	4221
166.331	1.3221	0.451565	2.92782	0.00341351	0.0105739	NADK_4441	NADK	4441	65220
1690.22	-1.39223	0.305402	-4.55867	5.14797e-06	3.22759e-05	MCM10_4071	MCM10	4071	55388
399.153	-2.67231	0.516263	-5.17626	2.26374e-07	1.89679e-06	MRPS28_4299	MRPS28	4299	28957
5.98488	-5.64481	2.10145	-2.68615	0.0072281	0.0202946	NCAPG2_4481	NCAPG2	4481	54892
985.048	-1.33015	0.232386	-5.72387	1.04124e-08	1.11329e-07	NQO1_4668	NQO1	4668	1728
685.395	-1.99359	0.475889	-4.1892	2.79939e-05	0.000149891	MTF2_4342	MTF2	4342	22823
256.498	-1.21306	0.319845	-3.79265	0.000149048	0.000674876	NFATC3_4560	NFATC3	4560	4775
1708.1	3.3159	0.246162	13.4704	2.33606e-41	6.10349e-39	NOL3_4625	NOL3	4625	8996
521.254	-1.90072	0.28049	-6.77643	1.23177e-11	2.12748e-10	MED1_4106	MED1	4106	5469
210.921	-3.30785	0.593119	-5.57704	2.44643e-08	2.43794e-07	MNAT1_4225	MNAT1	4225	4331
459.123	1.54433	0.246851	6.25613	3.94656e-10	5.4063e-09	NUDCD3_4752	NUDCD3	4752	23386
144.294	-1.92261	0.375429	-5.1211	3.03753e-07	2.47445e-06	MRPL15_4264	MRPL15	4264	9801
371.475	-1.41136	0.30517	-4.62482	3.74925e-06	2.4236e-05	MCUR1_4086	MCUR1	4086	63933
57.693	-4.00534	1.06981	-3.74396	0.000181143	0.000799944	MSMO1_4315	MSMO1	4315	6307
668.792	-1.39491	0.230959	-6.03965	1.54448e-09	1.86662e-08	NCK1_4491	NCK1	4491	4690
483.07	-2.11362	0.324736	-6.50872	7.5794e-11	1.15745e-09	NRIP1_4719	NRIP1	4719	8204
9.37702	-6.29362	1.80991	-3.47731	0.000506467	0.00198895	MET_4125	MET	4125	4233
170.303	-2.11449	0.412589	-5.12493	2.97656e-07	2.43306e-06	NCAPH_4484	NCAPH	4484	23397
208.461	-1.34897	0.406949	-3.31484	0.000916945	0.00334429	MTFR1_4345	MTFR1	4345	9650
632.904	-1.29772	0.369334	-3.51367	0.000441957	0.00176415	MYO1C_4424	MYO1C	4424	4641
180.174	-2.38923	0.684792	-3.48899	0.000484858	0.0019115	MBNL2_4059	MBNL2	4059	10150
8.31746	-6.12111	2.18071	-2.80694	0.00500146	0.0147398	MRPL42_4284	MRPL42	4284	28977
351.941	-1.77679	0.410083	-4.33277	1.47248e-05	8.39997e-05	NCAPG_4478	NCAPG	4478	64151
36.9359	-8.2715	1.63981	-5.04417	4.55486e-07	3.59042e-06	MED21_4109	MED21	4109	9412
87.5164	-2.90347	0.980196	-2.96213	0.00305517	0.00960886	MTERF3_4338	MTERF3	4338	51001
4533.96	1.38662	0.245223	5.65455	1.5626e-08	1.62126e-07	MYC_4394	MYC	4394	4609
1725.68	-1.56825	0.234941	-6.67508	2.47105e-11	4.05652e-10	NBN_4460	NBN	4460	4683
123.813	-5.10657	2.00392	-2.54829	0.0108251	0.0287962	NNT_4618	NNT	4618	23530
83.8377	-1.96786	0.45289	-4.34512	1.39198e-05	7.99153e-05	ME2_4100	ME2	4100	4200
5.9703	-5.64222	2.13011	-2.6488	0.00807791	0.022293	PCNA_4987	PCNA	4987	5111
309.183	1.70392	0.476091	3.57897	0.00034495	0.00141384	OTUD5_4859	OTUD5	4859	55593
1308.59	1.53878	0.219013	7.026	2.12535e-12	4.08305e-11	PCF11_4975	PCF11	4975	51585
294.667	-1.01614	0.312723	-3.24934	0.00115674	0.00409921	NUP133_4773	NUP133	4773	55746
1204.73	1.44709	0.208023	6.95639	3.49103e-12	6.52354e-11	P4HA2_4889	P4HA2	4889	8974
9625.26	1.73295	0.358752	4.8305	1.36191e-06	9.67886e-06	PDIA6_5040	PDIA6	5040	10130
93.7381	-2.00705	0.409963	-4.89568	9.79657e-07	7.18982e-06	PDHX_5033	PDHX	5033	8050
733.203	-1.63197	0.379439	-4.301	1.70028e-05	9.56285e-05	PRDX1_5393	PRDX1	5393	5052
70.0112	-2.04524	0.635804	-3.21678	0.00129637	0.00454473	OXA1L_4873	OXA1L	4873	5018
652.465	2.52956	0.272251	9.29126	1.52479e-20	7.68818e-19	PCSK6_4995	PCSK6	4995	5046
68.3392	-1.50889	0.513504	-2.93843	0.00329879	0.0102672	PIK3CA_5146	PIK3CA	5146	5290
266.612	-1.61083	0.543793	-2.96222	0.00305433	0.0096083	PPWD1_5377	PPWD1	5377	23398
1946.57	-1.22022	0.257031	-4.74736	2.06093e-06	1.40625e-05	NUSAP1_4789	NUSAP1	4789	51203
220.403	-1.41843	0.548141	-2.58771	0.00966152	0.0260334	PAK1_4912	PAK1	4912	5058
543.712	-1.60031	0.317205	-5.04504	4.53428e-07	3.57616e-06	PLS1_5211	PLS1	5211	5357
81.0252	-5.04882	1.16116	-4.34809	1.37331e-05	7.89378e-05	PIK3C2A_5139	PIK3C2A	5139	5286
255.81	-4.36578	1.44257	-3.0264	0.00247483	0.00799714	NUP35_4776	NUP35	4776	129401
3299.36	1.49711	0.191237	7.82857	4.93433e-15	1.31552e-13	PDS5A_5046	PDS5A	5046	23244
356.875	-1.6736	0.360082	-4.64782	3.35457e-06	2.19414e-05	PLK1_5203	PLK1	5203	5347
97.6454	-1.32615	0.457338	-2.89971	0.00373507	0.011471	ORMDL2_4840	ORMDL2	4840	29095
778.921	-1.65245	0.271428	-6.08798	1.14344e-09	1.42016e-08	PARP1_4934	PARP1	4934	142
243.927	-1.02258	0.367234	-2.78453	0.00536054	0.0156567	PGRMC1_5105	PGRMC1	5105	10857
42.1936	1.54228	0.585612	2.63361	0.00844818	0.0231901	PPP1R13B_5339	PPP1R13B	5339	23368
84.6304	2.75462	0.481911	5.71604	1.09037e-08	1.16064e-07	PLCB3_5183	PLCB3	5183	5331
85.8793	-2.50896	0.500665	-5.01127	5.4073e-07	4.19789e-06	POT1_5287	POT1	5287	25913
53.7303	-3.20733	1.37847	-2.32674	0.0199791	0.0483986	OCIAD1_4797	OCIAD1	4797	54940
934.321	-2.02053	0.36327	-5.56206	2.66601e-08	2.63665e-07	PLSCR1_5214	PLSCR1	5214	5359
16.0015	-7.06493	1.80286	-3.91874	8.90136e-05	0.000425847	PPIL3_5331	PPIL3	5331	53938
462.476	-2.07896	0.397928	-5.22447	1.74658e-07	1.49931e-06	RRM2_6034	RRM2	6034	6241
413.392	2.63885	0.402781	6.55157	5.69343e-11	8.88509e-10	PTGS2_5577	PTGS2	5577	5743
15.5336	-3.65864	1.53682	-2.38066	0.0172815	0.0427721	RAB4A_5674	RAB4A	5674	5867
30.012	-3.44184	1.41203	-2.43751	0.0147889	0.0375007	RFC4_5811	RFC4	5811	5984
10460.7	1.4789	0.35049	4.21952	2.44827e-05	0.000132861	RPS4X_6009	RPS4X	6009	6191
121.89	-1.09938	0.41863	-2.62615	0.0086358	0.0236043	RPA2_5905	RPA2	5905	6118
147.533	-1.87581	0.478931	-3.91666	8.97853e-05	0.00042907	PTPRG_5614	PTPRG	5614	5793
118.662	-2.66131	0.60468	-4.40118	1.07663e-05	6.32508e-05	RAE1_5712	RAE1	5712	8480
529.562	1.41026	0.198733	7.09628	1.28161e-12	2.53674e-11	RSRC2_6049	RSRC2	6049	65117
140.941	-1.2647	0.442228	-2.85984	0.00423853	0.0128224	PTPN12_5598	PTPN12	5598	5782
6.08993	-5.67136	2.33708	-2.42668	0.0152375	0.0384011	PRKX_5435	PRKX	5435	5613
90.6249	-9.56611	1.42511	-6.71255	1.91257e-11	3.21032e-10	PSMG1_5544	PSMG1	5544	8624
216.651	-2.32447	0.428667	-5.42256	5.87517e-08	5.48222e-07	PUS7_5632	PUS7	5632	54517
939.77	1.03564	0.335583	3.08608	0.00202816	0.00671847	RFX5_5817	RFX5	5817	5993
342.324	-2.84706	0.292812	-9.72316	2.40207e-22	1.45644e-20	PRR11_5468	PRR11	5468	55771
749.924	-1.76531	0.251129	-7.02947	2.07316e-12	3.99347e-11	RPAP3_5909	RPAP3	5909	79657
6010.48	2.04893	0.187555	10.9244	8.81074e-28	9.10866e-26	PTPRK_5618	PTPRK	5618	5796
42.2634	-8.46591	1.52298	-5.55879	2.71649e-08	2.6776e-07	RFC3_5808	RFC3	5808	5983
97.0321	-1.32445	0.476504	-2.77952	0.00544389	0.0158616	RPS27L_6001	RPS27L	6001	51065
391.917	-3.22736	0.460909	-7.00216	2.52051e-12	4.81006e-11	PRPF38B_5459	PRPF38B	5459	55119
1145.65	3.25565	0.306905	10.608	2.73476e-26	2.47161e-24	RSU1_6052	RSU1	6052	6251
211.744	-1.95857	0.467601	-4.18856	2.80732e-05	0.000150135	RECQL_5786	RECQL	5786	5965
4966.77	1.66231	0.366661	4.53365	5.79739e-06	3.59089e-05	RAD23A_5701	RAD23A	5701	5886
74.2603	-2.84782	0.81138	-3.50984	0.00044837	0.00178232	RIT1_5870	RIT1	5870	6016
3613.95	1.18545	0.277776	4.26766	1.97535e-05	0.000109471	PTPN11_5596	PTPN11	5596	5781
65.41	-1.58644	0.589628	-2.69058	0.00713282	0.0200467	PRKCD_5426	PRKCD	5426	5580
431.338	-1.1275	0.298221	-3.78073	0.000156366	0.000703722	PSMF1_5541	PSMF1	5541	9491
1784.51	2.25291	0.194998	11.5535	7.08687e-31	9.01225e-29	PYGL_5647	PYGL	5647	5836
38.4377	-2.59828	1.1038	-2.35393	0.0185762	0.0455295	SEC24B_6189	SEC24B	6189	10427
448.137	1.79338	0.383382	4.67779	2.89987e-06	1.92743e-05	SLC1A4_6371	SLC1A4	6371	6509
375.479	-2.66065	0.385074	-6.90945	4.86525e-12	8.91755e-11	SMAD5_6566	SMAD5	6566	4090
58.4419	2.16498	0.540885	4.00265	6.26358e-05	0.000311445	SOX4_6686	SOX4	6686	6659
183.848	-1.67025	0.611571	-2.73109	0.0063126	0.0180737	SLC30A7_6456	SLC30A7	6456	148867
518.412	-2.31466	0.364662	-6.34741	2.18965e-10	3.12156e-09	SNX13_6653	SNX13	6653	23161
536.412	-3.17148	0.411214	-7.71249	1.23382e-14	3.1492e-13	SLC25A32_6403	SLC25A32	6403	81034
322.121	-2.99347	0.60043	-4.98553	6.17907e-07	4.73312e-06	SMIM19_6589	SMIM19	6589	114926
74.1491	-2.54009	0.65645	-3.86944	0.000109085	0.00051311	SPRED2_6724	SPRED2	6724	200734
73.0477	1.43757	0.567639	2.53253	0.0113242	0.0298639	SCP2_6152	SCP2	6152	6342
661.35	1.47549	0.352249	4.18877	2.80472e-05	0.000150052	SH3KBP1_6296	SH3KBP1	6296	30011
15.6028	3.30853	1.30592	2.53348	0.0112936	0.0297941	SLC2A3_6444	SLC2A3	6444	6515
35.154	-4.22012	1.21124	-3.48412	0.000493751	0.0019423	SNRPD1_6636	SNRPD1	6636	6632
212.093	-1.73905	0.329352	-5.28021	1.29038e-07	1.1355e-06	SLC39A6_6486	SLC39A6	6486	25800
44.235	-2.60949	0.989914	-2.63608	0.00838703	0.0230575	SLC22A5_6383	SLC22A5	6383	6584
100.258	-2.06949	0.627862	-3.29609	0.000980403	0.00354425	SMAP1_6570	SMAP1	6570	55898
90.9753	2.22637	0.445303	4.99967	5.74295e-07	4.45125e-06	SETD1B_6264	SETD1B	6264	23067
14.3139	-6.90424	1.67929	-4.11141	3.9325e-05	0.000202965	SLC25A46_6412	SLC25A46	6412	91137
217.182	-1.27051	0.319695	-3.97412	7.064e-05	0.000346449	SLC9A6_6532	SLC9A6	6532	10479
539.003	1.83257	0.357924	5.11999	3.05544e-07	2.48622e-06	SEC16A_6185	SEC16A	6185	9919
2092.84	1.86122	0.156308	11.9074	1.0828e-32	1.62081e-30	SMAD3_6562	SMAD3	6562	4088
977.209	1.94737	0.235194	8.27983	1.23349e-16	4.04803e-15	SERPINE1_6253	SERPINE1	6253	5054
281.707	-1.74634	0.367641	-4.75012	2.03295e-06	1.39178e-05	SHC1_6301	SHC1	6301	6464
20.0156	2.27437	0.913373	2.49008	0.0127714	0.0330737	SLC2A6_6447	SLC2A6	6447	11182
2372.4	-2.13434	0.259763	-8.21647	2.09588e-16	6.64852e-15	PRELID3B_6554	PRELID3B	6554	51012
117.825	-2.40191	0.922155	-2.60467	0.00919633	0.0249436	SNRPE_6643	SNRPE	6643	6635
179.818	-2.61616	0.326363	-8.0161	1.09158e-15	3.1372e-14	SENP6_6219	SENP6	6219	26054
117.826	-1.33367	0.45063	-2.95957	0.00308065	0.00967205	SGO2_6289	SGO2	6289	151246
891.75	-1.16873	0.329937	-3.54229	0.000396673	0.00160163	SNRPA_6627	SNRPA	6627	6626
1175.79	-2.11088	0.27759	-7.6043	2.86444e-14	7.06039e-13	SPG21_6711	SPG21	6711	51324
238.428	-1.48343	0.469824	-3.15742	0.00159173	0.00544209	SCCPDH_6120	SCCPDH	6120	51097
111.768	-2.27863	0.571473	-3.98729	6.68311e-05	0.000330135	SF3B1_6268	SF3B1	6268	23451
34.1096	-3.40927	1.35416	-2.51763	0.0118147	0.0309753	SNHG6_6616	SNHG6	6616	641638
369.471	-3.24513	0.623983	-5.20067	1.98576e-07	1.68351e-06	TM9SF2_7142	TM9SF2	7142	9375
876.13	-2.26294	0.499838	-4.52736	5.9726e-06	3.68828e-05	TNFRSF21_7250	TNFRSF21	7250	27242
6.31412	-5.72301	2.27928	-2.51089	0.0120428	0.0314588	ST3GAL2_6798	ST3GAL2	6798	6483
29.794	-7.96156	1.83321	-4.34295	1.4058e-05	8.05154e-05	SUMO1_6890	SUMO1	6890	7341
596.211	-1.71531	0.275251	-6.2318	4.61105e-10	6.17528e-09	TMEM30A_7203	TMEM30A	7203	55754
723.331	-2.86212	0.24643	-11.6144	3.48403e-31	4.55141e-29	SPTSSA_6735	SPTSSA	6735	171546
242.892	-1.60347	0.515092	-3.11298	0.00185207	0.00620524	STAT3_6829	STAT3	6829	6774
97.3967	-2.38334	0.548191	-4.34764	1.37607e-05	7.90651e-05	TMEM128_7178	TMEM128	7178	85013
159.401	-4.9056	0.922297	-5.31889	1.04401e-07	9.33896e-07	TP53_7287	TP53	7287	7157
391.851	-1.90966	0.409434	-4.66415	3.099e-06	2.04278e-05	TAF1D_6935	TAF1D	6935	79101
2614.33	1.0458	0.219503	4.76442	1.89394e-06	1.30407e-05	SRSF5_6773	SRSF5	6773	6430
555.318	-1.10682	0.406654	-2.72176	0.00649351	0.0185289	TOPBP1_7280	TOPBP1	7280	11073
130.739	-1.46446	0.348578	-4.20125	2.65447e-05	0.000143078	STAG2_6813	STAG2	6813	10735
874.022	-1.59704	0.33728	-4.73507	2.18978e-06	1.48851e-05	TFCP2_7042	TFCP2	7042	7024
263.294	-2.30154	0.368487	-6.24591	4.21328e-10	5.71717e-09	TMEM97_7217	TMEM97	7217	27346
1909.82	1.53206	0.325243	4.71051	2.47097e-06	1.66547e-05	SRI_6751	SRI	6751	6717
89.6029	-4.79914	1.99629	-2.40402	0.0162157	0.0404268	TBPL1_6978	TBPL1	6978	9519
705.862	-1.07453	0.269589	-3.98582	6.7248e-05	0.000331852	TM9SF4_7146	TM9SF4	7146	9777
1180.04	3.08988	0.465115	6.64325	3.06833e-11	4.98214e-10	SUMO2_6893	SUMO2	6893	6613
75.8583	-3.96643	1.03149	-3.84534	0.000120386	0.000558947	TMEM41B_7210	TMEM41B	7210	440026
338.709	1.15438	0.272227	4.24051	2.23012e-05	0.000122316	SSRP1_6791	SSRP1	6791	6749
2905.76	3.41048	0.357164	9.54877	1.31243e-21	7.30991e-20	TDP2_7020	TDP2	7020	51567
108.778	-1.93986	0.639602	-3.03292	0.00242197	0.00784751	TMEM14C_7183	TMEM14C	7183	51522
4350.96	1.05196	0.267174	3.93736	8.23835e-05	0.000398201	TGFBR2_7065	TGFBR2	7065	7048
167.824	1.6818	0.506865	3.31803	0.000906533	0.0033122	SRSF7_6776	SRSF7	6776	6432
113.295	-2.54871	0.638208	-3.99354	6.50931e-05	0.000322437	SUCLA2_6870	SUCLA2	6870	8803
336.968	-2.0179	0.583344	-3.4592	0.000541791	0.00210933	TJP1_7119	TJP1	7119	7082
456.205	-3.82002	0.692052	-5.51984	3.39308e-08	3.29672e-07	TMEM123_7175	TMEM123	7175	10360
99.8223	-2.35448	0.577965	-4.07375	4.62629e-05	0.000235607	TOR1A_7283	TOR1A	7283	1861
245.079	-3.40723	0.554905	-6.1402	8.24184e-10	1.05089e-08	SYPL1_6922	SYPL1	6922	6856
295.581	-3.76807	1.53809	-2.44984	0.0142921	0.0364275	TMEM9B_7220	TMEM9B	7220	56674
219.994	1.53071	0.33151	4.61739	3.88592e-06	2.50407e-05	STK10_6844	STK10	6844	6793
49.6951	-4.09199	1.22729	-3.33417	0.00085555	0.00314592	TOMM70_7276	TOMM70	7276	9868
208.05	-2.0255	0.441463	-4.58815	4.47196e-06	2.84346e-05	ST7_6809	ST7	6809	7982
78.8462	-2.02756	0.688539	-2.94473	0.00323241	0.0100878	TMEM50A_7213	TMEM50A	7213	23585
2406.64	1.0388	0.19588	5.30322	1.13779e-07	1.01364e-06	TBC1D9B_6969	TBC1D9B	6969	23061
227.624	-1.88616	0.570641	-3.30533	0.000948632	0.00344674	TTC19_7385	TTC19	7385	54902
731.004	1.40667	0.347148	4.05209	5.07632e-05	0.000256945	USP22_7587	USP22	7587	23326
188.498	-2.58356	0.382461	-6.75508	1.42759e-11	2.45389e-10	TRAM2_7319	TRAM2	7319	9697
1692.96	-1.83365	0.182015	-10.0742	7.1867e-24	5.08733e-22	VAMP7_7620	VAMP7	7620	6845
415.147	-1.01493	0.325835	-3.11487	0.00184029	0.00617008	UBE2Q2_7491	UBE2Q2	7491	92912
2856.65	-1.2087	0.249406	-4.84631	1.25779e-06	9.02059e-06	NME1_4611	NME1	4611	4830
351.008	-3.06213	0.454612	-6.7357	1.63145e-11	2.78101e-10	UGDH_7525	UGDH	7525	7358
336.323	1.52963	0.291892	5.2404	1.60225e-07	1.38257e-06	WDTC1_7722	WDTC1	7722	23038
37.2096	-3.95559	1.38795	-2.84996	0.00437253	0.0131753	TRIM2_7343	TRIM2	7343	23321
955.895	-1.03763	0.278332	-3.72801	0.000192994	0.000845784	UBE2G1_7477	UBE2G1	7477	7326
318.501	-1.02123	0.401213	-2.54536	0.0109167	0.0290021	CAMSAP2_955	CAMSAP2	955	23271
75.95	-2.58678	1.00096	-2.5843	0.00975758	0.0262676	TRIB1_7336	TRIB1	7336	10221
273.888	2.40513	0.283265	8.49074	2.05329e-17	7.48878e-16	UBA3_7456	UBA3	7456	9039
1007.2	-1.39971	0.358437	-3.90503	9.42153e-05	0.000448748	UQCRC2_7565	UQCRC2	7565	7385
171.835	1.40847	0.420742	3.34759	0.000815181	0.00301833	SELENOS_7660	SELENOS	7660	55829
3137.18	3.76638	0.242018	15.5624	1.31159e-54	6.2825e-52	ACTB_80	ACTB	80	60
4714.93	1.52996	0.299041	5.11623	3.1171e-07	2.5278e-06	WDR43_7707	WDR43	7707	23160
449.93	-1.34127	0.241847	-5.54595	2.92363e-08	2.86579e-07	TXNRD1_7440	TXNRD1	7440	7296
21.4263	-7.48615	1.90542	-3.92886	8.53498e-05	0.000409919	ZUP1_7926	ZUP1	7926	221302
87.7074	-2.81303	0.446604	-6.29872	3.00119e-10	4.18709e-09	UBE2V2_7495	UBE2V2	7495	7336
83.5672	2.80629	0.460312	6.09649	1.08419e-09	1.35359e-08	GLB1_2661	GLB1	2661	2720
1861.94	1.24988	0.289637	4.31534	1.5936e-05	9.01222e-05	TPX2_7308	TPX2	7308	22974
369.959	-2.23427	0.282962	-7.89598	2.88035e-15	7.86895e-14	TXNDC9_7433	TXNDC9	7433	10190
34.9837	-2.53657	1.08562	-2.33651	0.0194648	0.047328	TRIM13_7340	TRIM13	7340	10206
310.568	-4.56335	1.52977	-2.98302	0.00285417	0.00905195	UBAP2L_7462	UBAP2L	7462	9898
251.478	-1.28438	0.522492	-2.45819	0.0139641	0.0357434	VMP1_7666	VMP1	7666	81671
11.4199	-6.57717	1.7501	-3.75817	0.00017116	0.000762419	TTK_7394	TTK	7394	7272
7.412	-5.95447	1.93345	-3.07972	0.00207197	0.00683679	UQCR11_7561	UQCR11	7561	10975
1256.76	-1.68848	0.28925	-5.83743	5.30135e-09	5.92383e-08	FARSB_10466	FARSB	10466	10056
234.507	-2.7407	0.343306	-7.98327	1.42509e-15	4.06319e-14	DOLPP1_10497	DOLPP1	10497	57171
4981.18	2.01049	0.219654	9.153	5.53725e-20	2.66121e-18	MYOF_10516	MYOF	10516	26509
199.768	-2.40108	0.320312	-7.49608	6.57562e-14	1.54904e-12	MYDGF_10539	MYDGF	10539	56005
2845.44	1.9266	0.324614	5.93504	2.93767e-09	3.42093e-08	MRFAP1L1_10556	MRFAP1L1	10556	114932
79.0175	-4.38512	1.17654	-3.72712	0.000193677	0.00084852	POLR1B_10502	POLR1B	10502	84172
108.796	-3.02337	0.579679	-5.21558	1.83238e-07	1.56548e-06	ATP5MC3_10460	ATP5MC3	10460	518
18.0049	-7.23456	1.54923	-4.66977	3.01541e-06	1.99225e-05	EOGT_10521	EOGT	10521	285203
8.80596	-6.20277	1.85451	-3.34469	0.000823749	0.00304144	CAPS2_10467	CAPS2	10467	84698
2600.92	1.32833	0.295955	4.48828	7.17999e-06	4.36449e-05	VPS4A_10485	VPS4A	10485	27183
13.7082	-6.84152	1.70749	-4.00678	6.15532e-05	0.00030638	KBTBD3_10506	KBTBD3	10506	143879
132.47	-1.24524	0.438971	-2.83673	0.00455782	0.0136336	AK2_10549	AK2	10549	204
614.97	-1.99889	0.369983	-5.40265	6.56641e-08	6.08378e-07	PTBP3_10473	PTBP3	10473	9991
1061.95	1.63309	0.215061	7.59359	3.11151e-14	7.6171e-13	ZNF514_10538	ZNF514	10538	84874
384.101	-2.29311	0.402052	-5.70351	1.17364e-08	1.24009e-07	SNAP23_10513	SNAP23	10513	8773
18.266	-3.91083	1.50358	-2.601	0.00929513	0.0251783	AC027097.1_10536	AC027097.1	10536	NA
129.355	-1.02355	0.390701	-2.61979	0.0087984	0.0239911	CNKSR3_10480	CNKSR3	10480	154043
91.3893	-3.67377	0.796158	-4.61437	3.94282e-06	2.53846e-05	PDCD4_10477	PDCD4	10477	27250
94.4478	-2.25789	0.687829	-3.28263	0.00102844	0.00369837	MGST3_10518	MGST3	10518	4259
284.673	-1.58484	0.266893	-5.93809	2.88355e-09	3.36336e-08	TCAIM_10575	TCAIM	10575	285343
44.7792	-1.6269	0.700274	-2.32324	0.0201664	0.0487863	KLHL23_10618	KLHL23	10618	151230
47.3914	-1.68959	0.624799	-2.70421	0.0068466	0.0193787	STT3A_10584	STT3A	10584	3703
79.5239	-4.8442	0.9878	-4.90402	9.3893e-07	6.92629e-06	NEK7_10567	NEK7	10567	140609
5.12517	-5.4229	2.26506	-2.39416	0.0166587	0.0414019	BVES_10596	BVES	10596	11149
215.457	1.75232	0.579849	3.02202	0.00251094	0.00810654	DGKH_10635	DGKH	10635	160851
290.962	-4.54417	0.625686	-7.2627	3.79451e-13	8.07808e-12	OGFOD1_10643	OGFOD1	10643	55239
41.1906	-1.76086	0.613661	-2.86944	0.004112	0.0124846	PRRG4_10632	PRRG4	10632	79056
1407.8	1.57884	0.355856	4.43674	9.1331e-06	5.43223e-05	USF2_10650	USF2	10650	7392
2726.41	1.11329	0.226594	4.91312	8.96362e-07	6.64297e-06	LAD1_10562	LAD1	10562	3898
116.21	-2.71678	0.567814	-4.78464	1.71298e-06	1.18743e-05	FBXL5_10590	FBXL5	10590	26234
6.36345	-5.73407	2.06169	-2.78125	0.00541506	0.0157935	NIPAL1_10599	NIPAL1	10599	152519
5.8927	-5.6243	2.35054	-2.39277	0.0167216	0.0415367	CFAP44_10610	CFAP44	10610	55779
96.4577	-2.7755	0.498931	-5.56288	2.65352e-08	2.62611e-07	MMGT1_10644	MMGT1	10644	93380
172.637	-3.50491	0.483833	-7.24405	4.35475e-13	9.22976e-12	SCARA3_10615	SCARA3	10615	51435
388.815	1.05204	0.254049	4.1411	3.45639e-05	0.000180546	LMAN1_10577	LMAN1	10577	3998
84.2936	-1.52971	0.626625	-2.44118	0.0146392	0.0371932	DTWD2_10639	DTWD2	10639	285605
16371.8	2.8007	0.346241	8.08886	6.02259e-16	1.79487e-14	KRT7_10561	KRT7	10561	3855
150.246	-1.2316	0.494415	-2.49103	0.0127373	0.0329971	EFCAB11_10719	EFCAB11	10719	90141
124.021	1.64991	0.427363	3.86067	0.000113079	0.000528951	HELZ2_10675	HELZ2	10675	85441
212.697	-1.73821	0.351906	-4.9394	7.83619e-07	5.88021e-06	PSAT1_10692	PSAT1	10692	29968
33.2943	-2.54143	0.999839	-2.54184	0.0110271	0.0292308	ZNF277_10713	ZNF277	10713	11179
11287.3	1.21488	0.14614	8.31308	9.32465e-17	3.11617e-15	PABPC1_10760	PABPC1	10760	26986
26.9132	-2.57469	1.04001	-2.47563	0.0133001	0.034276	SOS1_10682	SOS1	10682	6654
524.691	1.40352	0.322718	4.34906	1.36721e-05	7.86188e-05	ZDHHC3_10680	ZDHHC3	10680	51304
211.099	-1.19884	0.338053	-3.54629	0.000390689	0.00158057	EDEM3_10765	EDEM3	10765	80267
2045.61	1.73145	0.179219	9.66109	4.41145e-22	2.58745e-20	TBC1D2B_10688	TBC1D2B	10688	23102
39.2907	-1.68216	0.597583	-2.81494	0.00487869	0.014449	RIBC2_10735	RIBC2	10735	26150
497.053	1.81123	0.221221	8.18742	2.66887e-16	8.30123e-15	CEBPB_10745	CEBPB	10745	1051
265.391	-1.98051	0.351256	-5.63835	1.71684e-08	1.76568e-07	TIMMDC1_10676	TIMMDC1	10676	51300
1291.64	-1.8727	0.302056	-6.19983	5.65249e-10	7.41793e-09	SYF2_10743	SYF2	10743	25949
3968.61	2.10966	0.179224	11.7711	5.50275e-32	7.60332e-30	STAG1_10665	STAG1	10665	10274
380.584	1.38685	0.279324	4.96502	6.86924e-07	5.21297e-06	ZYX_10702	ZYX	10702	7791
1142.84	-1.1551	0.252122	-4.58152	4.61612e-06	2.92735e-05	GPR87_10766	GPR87	10766	53836
7.21147	-5.91465	1.93646	-3.05437	0.00225535	0.0073708	ZNF17_10672	ZNF17	10672	7565
326.787	1.21975	0.363456	3.35598	0.00079085	0.00294113	VTI1A_10689	VTI1A	10689	143187
133.256	1.77849	0.460378	3.86311	0.000111953	0.000524325	EPHX4_10710	EPHX4	10710	253152
26.0975	3.84365	1.07956	3.5604	0.000370297	0.001504	KIFC2_10699	KIFC2	10699	90990
50.928	-3.61079	0.882137	-4.09323	4.25401e-05	0.000217777	OSGEPL1_10764	OSGEPL1	10764	64172
918.209	-1.71353	0.317814	-5.39162	6.98244e-08	6.43603e-07	MASTL_10707	MASTL	10707	84930
196.591	-2.29489	0.459256	-4.99696	5.82409e-07	4.50685e-06	UBE2W_10807	UBE2W	10807	55284
50.5328	5.164	0.817212	6.31905	2.63176e-10	3.70769e-09	MARCKS_10769	MARCKS	10769	4082
506.579	3.60067	0.294373	12.2317	2.10594e-34	3.4389e-32	KRT19_10816	KRT19	10816	3880
318.826	-2.61182	0.496381	-5.26172	1.42717e-07	1.24369e-06	MMADHC_10852	MMADHC	10852	27249
42.4963	-4.67302	1.13819	-4.10564	4.03196e-05	0.000207593	METTL1_10860	METTL1	10860	4234
118.187	3.36989	0.404052	8.34023	7.41432e-17	2.53675e-15	LYPD3_10777	LYPD3	10777	27076
197.55	-4.74858	1.51375	-3.13697	0.00170705	0.00577116	GLRX3_10839	GLRX3	10839	10539
33.8035	-8.14376	1.49119	-5.46126	4.72779e-08	4.48438e-07	ABHD17C_10792	ABHD17C	10792	58489
186.386	-4.02525	0.878472	-4.58211	4.60318e-06	2.92172e-05	ICE2_10774	ICE2	10774	79664
4.92581	-5.36435	2.22094	-2.41535	0.01572	0.0394432	TPH1_10782	TPH1	10782	7166
170.357	-1.2389	0.393614	-3.14751	0.00164667	0.00559929	SGTB_10789	SGTB	10789	54557
83.9787	-2.47323	1.02923	-2.40299	0.0162617	0.0405274	IFNAR2_10770	IFNAR2	10770	3455
260.396	-2.69508	0.678182	-3.97398	7.06825e-05	0.000346539	NIFK_10798	NIFK	10798	84365
28.5989	-4.28028	1.24774	-3.43044	0.0006026	0.0023141	ESCO1_10825	ESCO1	10825	114799
10.9197	4.12025	1.68685	2.44257	0.014583	0.0370701	EGR2_10768	EGR2	10768	1959
7.30026	-4.92511	1.80389	-2.73028	0.00632814	0.0181002	ZNF516_10796	ZNF516	10796	9658
2197.41	2.1676	0.321764	6.73662	1.62114e-11	2.77001e-10	DNAJC10_10840	DNAJC10	10840	54431
5644.35	1.14634	0.181777	6.30629	2.85806e-10	4.00686e-09	NOMO1_10859	NOMO1	10859	23420
748.116	-4.93331	0.448912	-10.9895	4.29411e-28	4.57084e-26	CMTM6_10801	CMTM6	10801	54918
214.139	-1.62715	0.349353	-4.6576	3.19924e-06	2.10403e-05	DHX32_10838	DHX32	10838	55760
12.3552	-4.86384	1.65831	-2.933	0.00335702	0.0104213	ZNF780B_10857	ZNF780B	10857	163131
58.494	-2.57943	1.02782	-2.50961	0.0120863	0.0315645	MCUB_10931	MCUB	10931	55013
271.981	1.87138	0.317018	5.90308	3.56782e-09	4.10485e-08	ETV3_10947	ETV3	10947	2117
12.9287	-4.81988	1.59833	-3.01557	0.00256499	0.00825877	PDSS2_10865	PDSS2	10865	57107
267.042	-1.74373	0.32352	-5.38987	7.05067e-08	6.49059e-07	UBLCP1_10921	UBLCP1	10921	134510
6.64475	-5.79628	1.98108	-2.92581	0.00343556	0.010633	EFCAB7_10910	EFCAB7	10910	84455
789.026	-1.11879	0.233712	-4.78704	1.69257e-06	1.17442e-05	RNF6_10882	RNF6	10882	6049
834.761	-1.5197	0.328407	-4.62749	3.70127e-06	2.39582e-05	PSMA4_10918	PSMA4	10918	5685
112.791	-2.1337	0.456523	-4.67381	2.95656e-06	1.95697e-05	NARS2_10934	NARS2	10934	79731
564.375	-1.76499	0.258902	-6.8172	9.28333e-12	1.62486e-10	TOR1AIP1_10953	TOR1AIP1	10953	26092
13956.4	3.02234	0.346464	8.7234	2.69977e-18	1.05138e-16	CRABP2_10904	CRABP2	10904	1382
150.65	-1.18526	0.457526	-2.59059	0.0095812	0.0258412	RADX_10895	RADX	10895	55086
6.84976	-5.84038	1.96828	-2.96725	0.00300472	0.00947712	KATNBL1_10867	KATNBL1	10867	79768
88.0093	1.49482	0.44335	3.37165	0.000747189	0.00279758	HMGCL_10876	HMGCL	10876	3155
9.20971	-6.26833	2.09041	-2.99862	0.00271208	0.00865866	SCRN3_10911	SCRN3	10911	79634
39.0032	-3.90278	1.11718	-3.49343	0.000476851	0.00188303	XRCC3_10930	XRCC3	10930	7517
76.0775	4.22144	0.595397	7.09012	1.33993e-12	2.64489e-11	TNIP2_10937	TNIP2	10937	79155
10.2547	-6.42161	1.77908	-3.60951	0.000306779	0.00127411	BEX2_10891	BEX2	10891	55859
95.3971	-1.47971	0.531866	-2.78212	0.00540049	0.0157606	STARD3NL_10928	STARD3NL	10928	83930
48.091	-1.60481	0.608013	-2.63944	0.00830431	0.0228476	TSHZ1_10917	TSHZ1	10917	10194
328.937	-2.49729	0.528022	-4.72952	2.25047e-06	1.52687e-05	ALS2_10879	ALS2	10879	57679
106.946	-2.08095	0.438675	-4.74371	2.09839e-06	1.42977e-05	CDK8_10896	CDK8	10896	1024
1531.67	1.37343	0.260474	5.2728	1.34361e-07	1.17802e-06	NDUFS2_10915	NDUFS2	10915	4720
51.3702	-3.2193	0.926934	-3.47306	0.000514561	0.00201533	GTF2E1_11043	GTF2E1	11043	2960
4377.93	1.78177	0.236771	7.52526	5.26156e-14	1.25596e-12	ARFGAP2_10976	ARFGAP2	10976	84364
729.472	1.77506	0.197015	9.00977	2.06485e-19	9.28128e-18	ATG9A_11012	ATG9A	11012	79065
91.3747	-3.05974	0.941762	-3.24896	0.0011583	0.00410373	PIGW_11032	PIGW	11032	284098
284.735	-3.39232	1.40822	-2.40894	0.0159991	0.0399768	SLC25A16_10983	SLC25A16	10983	8034
28.832	-7.91408	1.44229	-5.48717	4.08423e-08	3.90106e-07	TMEM120B_11041	TMEM120B	11041	144404
11.3851	-6.574	1.83315	-3.58617	0.000335568	0.00138011	SECTM1_10973	SECTM1	10973	6398
449.527	1.74547	0.308085	5.66553	1.46569e-08	1.52733e-07	CEP89_11010	CEP89	11010	84902
447.011	-1.07023	0.298585	-3.58434	0.000337936	0.00138866	TSNAX_10962	TSNAX	10962	7257
495.646	-3.35486	0.59382	-5.64963	1.60791e-08	1.65751e-07	PRPF40A_11008	PRPF40A	11008	55660
11.0342	-6.52813	1.71965	-3.79621	0.000146928	0.000667305	C17orf99_10995	C17orf99	10995	100141515
162.258	-2.86806	0.592404	-4.84139	1.28933e-06	9.21317e-06	GSTO2_10986	GSTO2	10986	119391
1474.52	-1.50146	0.291313	-5.1541	2.54847e-07	2.11197e-06	IFT80_11002	IFT80	11002	57560
7.50529	-5.97266	1.95783	-3.05065	0.00228346	0.00744837	TTC39C_11031	TTC39C	11031	125488
16.2593	2.64927	0.953102	2.77962	0.00544221	0.0158616	CEMIP_10956	CEMIP	10956	57214
188.45	-3.84874	0.787677	-4.88619	1.02807e-06	7.51443e-06	GDE1_11040	GDE1	11040	51573
136.571	-2.28227	0.525839	-4.34026	1.42316e-05	8.14124e-05	MIOS_10997	MIOS	10997	54468
5.60294	-5.55143	2.2171	-2.50392	0.0122826	0.0319573	HEG1_11092	HEG1	11092	57493
328.886	-1.06701	0.295316	-3.6131	0.00030256	0.0012595	NAPG_11082	NAPG	11082	8774
901.258	1.31821	0.326271	4.04022	5.34006e-05	0.000268968	APRT_11072	APRT	11072	353
19.395	-7.34233	1.72065	-4.26718	1.97963e-05	0.000109666	RIMKLB_11097	RIMKLB	11097	57494
104.238	1.23778	0.484129	2.55672	0.0105665	0.0281708	SIPA1L1_11116	SIPA1L1	11116	26037
277.406	1.51342	0.346073	4.37313	1.2248e-05	7.1055e-05	FKBP8_11087	FKBP8	11087	23770
180.531	1.2653	0.47118	2.68538	0.00724476	0.0203295	S100A1_11139	S100A1	11139	6271
777.57	-1.35185	0.29566	-4.57233	4.82329e-06	3.03595e-05	RIPK2_11085	RIPK2	11085	8767
30.3325	-7.01646	1.69863	-4.13066	3.61724e-05	0.000188196	NAPA_11083	NAPA	11083	8775
207.642	2.43689	0.375594	6.48811	8.69222e-11	1.3162e-09	ISG20_11135	ISG20	11135	3669
991.014	-1.20683	0.31958	-3.7763	0.000159176	0.000714352	ATP5PB_11098	ATP5PB	11098	515
5.33568	-5.48037	2.14185	-2.55871	0.0105061	0.0280462	SLC25A26_11103	SLC25A26	11103	115286
2805.48	1.01094	0.210995	4.79129	1.65715e-06	1.15318e-05	POLE4_11230	POLE4	11230	56655
215.119	-1.23255	0.433385	-2.844	0.0044551	0.0133737	SMYD2_11154	SMYD2	11154	56950
281.921	1.02606	0.273694	3.74892	0.000177599	0.000787443	MIA2_11180	MIA2	11180	4253
722.965	-1.41831	0.500341	-2.8347	0.00458689	0.0137148	THOC2_11191	THOC2	11191	57187
122.899	-2.21858	0.420544	-5.27551	1.3239e-07	1.16358e-06	C5orf15_11152	C5orf15	11152	56951
188.041	2.15917	0.491369	4.39418	1.1119e-05	6.50833e-05	STEAP3_11218	STEAP3	11218	55240
99.4689	1.23716	0.389075	3.17975	0.00147401	0.00508561	MYD88_11160	MYD88	11160	4615
412.979	-1.4827	0.441757	-3.35636	0.000789758	0.00293782	SSH2_11206	SSH2	11206	85464
21.9731	-7.52137	1.49958	-5.01566	5.28518e-07	4.10974e-06	SNRNP40_11150	SNRNP40	11150	9410
1694.7	2.29404	0.267615	8.57218	1.01545e-17	3.79015e-16	RRP1_11167	RRP1	11167	8568
304.491	2.13933	0.32757	6.53091	6.53708e-11	1.00576e-09	ZNF621_11204	ZNF621	11204	285268
737.531	1.3201	0.27936	4.72544	2.29616e-06	1.5564e-05	PDXK_11165	PDXK	11165	8566
3262.42	-2.09998	0.282849	-7.42437	1.13318e-13	2.59709e-12	FZD6_11231	FZD6	11231	8323
362.229	1.22869	0.302051	4.06781	4.74562e-05	0.000241226	NEK6_11145	NEK6	11145	10783
89.4646	1.14594	0.463911	2.47018	0.0135045	0.0347403	TMEM185A_11192	TMEM185A	11192	84548
58.233	1.54868	0.653533	2.36971	0.0178022	0.0438644	ZBTB43_11212	ZBTB43	11212	23099
162.425	-1.03206	0.329136	-3.13567	0.0017146	0.00579463	LCORL_11229	LCORL	11229	254251
3503.49	1.16098	0.276311	4.20171	2.64902e-05	0.000142838	SUPT6H_11171	SUPT6H	11171	6830
6.5816	-5.78293	1.99966	-2.89195	0.00382857	0.0117231	CCAR1_11219	CCAR1	11219	55749
492.649	-2.38331	0.289576	-8.23036	1.86649e-16	5.98692e-15	FASN_11197	FASN	11197	2194
64.6806	-2.78147	0.505417	-5.50332	3.72711e-08	3.59212e-07	AIF1L_11309	AIF1L	11309	83543
661.041	3.21	0.261146	12.292	1.0003e-34	1.71123e-32	PIP4K2A_11296	PIP4K2A	11296	5305
9.56874	-6.32299	1.83945	-3.43743	0.000587262	0.0022617	PPP2R3B_11247	PPP2R3B	11247	28227
622.752	-1.36757	0.295803	-4.62326	3.77758e-06	2.43972e-05	JAG2_11237	JAG2	11237	3714
1308.81	1.7544	0.308275	5.691	1.26299e-08	1.32863e-07	SLC6A15_11255	SLC6A15	11255	55117
173.744	-2.03757	0.545711	-3.7338	0.000188616	0.000829124	KIAA0586_11317	KIAA0586	11317	9786
1081.18	1.08598	0.286224	3.79416	0.000148142	0.000671971	PIK3R2_11304	PIK3R2	11304	5296
257.421	-2.25288	0.391019	-5.76157	8.33348e-09	9.05156e-08	SLC31A1_11327	SLC31A1	11327	1317
190.435	2.04769	0.382624	5.35171	8.71266e-08	7.88419e-07	RFXANK_11289	RFXANK	11289	8625
119.709	-1.23888	0.344211	-3.5992	0.000319203	0.00131923	RASSF5_11333	RASSF5	11333	83593
228.305	1.19068	0.281215	4.23405	2.29523e-05	0.0001256	MAGED1_11307	MAGED1	11307	9500
7.71277	-6.01085	1.90867	-3.14923	0.00163701	0.00557172	TMEM39B_11256	TMEM39B	11256	55116
161.472	2.21646	0.365405	6.06575	1.31337e-09	1.60759e-08	RAB11FIP1_11318	RAB11FIP1	11318	80223
1043.27	2.07661	0.387793	5.35494	8.55829e-08	7.76405e-07	FADD_11316	FADD	11316	8772
6.60857	-5.78865	1.99879	-2.89607	0.00377866	0.0115876	CREB3L4_11263	CREB3L4	11263	148327
30.3965	-7.01731	1.42214	-4.93433	8.04269e-07	6.02573e-06	NFYC_11283	NFYC	11283	4802
253.351	3.13595	0.38339	8.17952	2.8497e-16	8.82546e-15	TACC2_11334	TACC2	11334	10579
52.6372	-3.97738	1.21414	-3.27587	0.00105336	0.00377725	GALM_11429	GALM	11429	130589
425.612	2.52038	0.320526	7.86327	3.74235e-15	1.01276e-13	MINK1_11340	MINK1	11340	50488
1229.91	-1.94187	0.292777	-6.63259	3.29856e-11	5.3199e-10	CENPH_11358	CENPH	11358	64946
57.9688	-2.07795	0.867166	-2.39625	0.0165639	0.0411876	ZNF607_11376	ZNF607	11376	84775
770.582	-2.24534	0.453282	-4.95353	7.28785e-07	5.4888e-06	TIAL1_11405	TIAL1	11405	7073
1163.97	1.4084	0.347267	4.05568	4.99891e-05	0.000253295	STARD10_11422	STARD10	11422	10809
333.981	-1.81831	0.349863	-5.19723	2.02285e-07	1.71091e-06	C1orf109_11360	C1orf109	11360	54955
110.146	1.64807	0.490472	3.36017	0.000778947	0.00290438	IQCH_11387	IQCH	11387	64799
2373.45	1.21815	0.194343	6.26804	3.65631e-10	5.03751e-09	GATD3A_11339	GATD3A	11339	8209
12.9902	3.0792	1.06882	2.88093	0.00396508	0.0120922	ANKRD42_11336	ANKRD42	11336	338699
148.385	-1.32754	0.433938	-3.05928	0.00221872	0.00726762	RAB14_11374	RAB14	11374	51552
17.8621	-7.2231	1.57193	-4.59506	4.3263e-06	2.76306e-05	NUP43_11404	NUP43	11404	348995
1004.01	-1.30254	0.215673	-6.03939	1.54696e-09	1.86805e-08	HSPH1_11423	HSPH1	11423	10808
525.408	1.28893	0.443961	2.90325	0.00369314	0.0113544	UBE2Q1_11393	UBE2Q1	11393	55585
47.3521	-1.45515	0.626419	-2.32297	0.0201807	0.0488128	NUP98_11372	NUP98	11372	4928
43.0874	2.37359	0.652381	3.63836	0.000274385	0.00115459	ARHGAP30_11402	ARHGAP30	11402	257106
107.388	-1.44786	0.423724	-3.41699	0.000633182	0.0024154	SDCCAG8_11419	SDCCAG8	11419	10806
444.5	-2.36031	0.327331	-7.21078	5.56315e-13	1.16195e-11	GFM1_11380	GFM1	11380	85476
191.921	-3.54291	0.932484	-3.79943	0.000145031	0.000659733	UTP4_11499	UTP4	11499	84916
70.1248	1.45423	0.62243	2.33637	0.0194718	0.0473372	PPCDC_11454	PPCDC	11454	60490
30.2251	2.02493	0.682303	2.96779	0.00299952	0.00946698	ADGRA2_11505	ADGRA2	11505	25960
145.192	1.78668	0.415547	4.29958	1.71124e-05	9.61696e-05	ENO3_11513	ENO3	11513	2027
307.635	-1.46404	0.320294	-4.57092	4.85583e-06	3.05375e-05	WDR35_11530	WDR35	11530	57539
7.912	-6.04858	1.90908	-3.16832	0.00153325	0.005271	COL4A6_11442	COL4A6	11442	1288
521.947	-3.13625	0.424248	-7.39249	1.44103e-13	3.24572e-12	HIST1H4B_11462	HIST1H4B	11462	8366
124.257	2.11317	0.404872	5.21935	1.7955e-07	1.53579e-06	KLHL22_11503	KLHL22	11503	84861
488.835	-3.86261	0.627497	-6.15559	7.47976e-10	9.60538e-09	TWSG1_11520	TWSG1	11520	57045
288.902	-1.79186	0.480009	-3.73296	0.000189243	0.000831628	PLEKHA7_11450	PLEKHA7	11450	144100
166.891	-2.06401	0.394242	-5.23539	1.64634e-07	1.41834e-06	HIST4H4_11458	HIST4H4	11458	121504
55.3872	-3.64852	1.41614	-2.57638	0.0099841	0.0268072	PPP2R2D_11518	PPP2R2D	11518	55844
45.8848	-4.46491	1.16629	-3.82831	0.000129027	0.00059503	IMPA2_11478	IMPA2	11478	3613
9.23255	-6.27177	1.89055	-3.31744	0.000908477	0.00331761	CCDC142_11506	CCDC142	11506	84865
141.384	1.01747	0.361752	2.81262	0.00491393	0.0145235	ZNF362_11443	ZNF362	11443	149076
586.384	2.56581	0.3744	6.85311	7.22618e-12	1.28994e-10	ANKRD65_11464	ANKRD65	11464	441869
174.118	-3.52393	0.49003	-7.19126	6.41966e-13	1.33118e-11	PARP12_11521	PARP12	11521	64761
250.316	-1.33601	0.527575	-2.53237	0.0113295	0.0298725	ZNF609_11511	ZNF609	11511	23060
3953.1	1.16159	0.174839	6.64374	3.0583e-11	4.97146e-10	ZC3H4_11529	ZC3H4	11529	23211
1099.05	1.17832	0.257014	4.58464	4.54759e-06	2.88899e-05	TSPAN1_11441	TSPAN1	11441	10103
20.7862	-7.44197	1.59773	-4.65784	3.1954e-06	2.10247e-05	MCMDC2_11616	MCMDC2	11616	157777
463.202	-1.28696	0.422799	-3.04392	0.00233519	0.00759546	ODC1_11553	ODC1	11553	4953
157.028	1.17963	0.44744	2.63641	0.00837892	0.0230396	FAT2_11578	FAT2	11578	2196
5.73832	-5.58492	2.25936	-2.4719	0.0134397	0.0345985	YBEY_11568	YBEY	11568	54059
459.943	-2.18469	0.34185	-6.39079	1.65036e-10	2.39552e-09	UCP2_11611	UCP2	11611	7351
313.338	-2.50591	0.725758	-3.45281	0.000554779	0.00215406	LY6G5B_11593	LY6G5B	11593	58496
110.13	-2.84187	1.15358	-2.46351	0.0137582	0.0352731	UGCG_11621	UGCG	11621	7357
72.4731	1.12967	0.464699	2.43096	0.0150588	0.038044	KANK1_11549	KANK1	11549	23189
147.138	1.44902	0.400363	3.61927	0.00029543	0.00123375	KANK2_11608	KANK2	11608	25959
47.6695	1.47224	0.560896	2.62481	0.00866981	0.0236809	C11orf74_11574	C11orf74	11574	119710
78.5177	-4.75163	0.998417	-4.75917	1.94394e-06	1.3353e-05	ZNF530_11536	ZNF530	11536	348327
9.66922	7.15011	2.50822	2.85067	0.00436278	0.0131498	GABRG3_11603	GABRG3	11603	2567
47.3264	1.77845	0.685853	2.59305	0.00951301	0.0256862	MEIS2_11534	MEIS2	11534	4212
126.358	-3.57367	0.903364	-3.95596	7.62291e-05	0.000370716	PAQR3_11569	PAQR3	11569	152559
271.68	1.76167	0.352989	4.99073	6.01529e-07	4.63374e-06	EEPD1_11587	EEPD1	11587	80820
13.137	-6.78002	1.72462	-3.93132	8.44794e-05	0.000406826	EML4_11542	EML4	11542	27436
38.4234	-1.96328	0.629893	-3.11685	0.00182794	0.00613441	GCNT4_11531	GCNT4	11531	51301
8.37077	-6.1283	1.94261	-3.15467	0.00160677	0.00548309	TNFSF18_11575	TNFSF18	11575	8995
1256.28	1.10164	0.169868	6.48528	8.85661e-11	1.33968e-09	GPC4_11583	GPC4	11583	2239
498.062	-3.1099	0.33704	-9.22711	2.78028e-20	1.37768e-18	ZBTB41_11607	ZBTB41	11607	360023
863.846	1.64724	0.237959	6.92235	4.44226e-12	8.20505e-11	ACKR3_11692	ACKR3	11692	57007
112.619	3.76021	0.502281	7.48625	7.08668e-14	1.6667e-12	SLC9A3R2_11626	SLC9A3R2	11626	9351
475.607	-2.03842	0.51115	-3.9879	6.66596e-05	0.000329507	MARCH7_11634	MARCH7	11634	64844
65.6666	1.29385	0.429207	3.0145	0.00257399	0.00828034	CRCP_11689	CRCP	11689	27297
1732.64	1.66324	0.165806	10.0313	1.11098e-23	7.71243e-22	VASP_11641	VASP	11641	7408
115.087	1.22547	0.466313	2.628	0.00858884	0.0235223	QPRT_11658	QPRT	11658	23475
86.4105	1.4746	0.483701	3.04858	0.00229929	0.00749564	PTGES_11665	PTGES	11665	9536
298.598	2.5574	0.357514	7.1533	8.47162e-13	1.72188e-11	CCDC127_11707	CCDC127	11707	133957
3222.33	-1.53885	0.340036	-4.52556	6.02359e-06	3.71658e-05	VPS35L_11696	VPS35L	11696	57020
46.3188	-8.59819	1.50415	-5.71631	1.08862e-08	1.15963e-07	HSPE1-MOB4_11705	HSPE1-MOB4	11705	100529241
34.1605	-3.53867	1.33098	-2.65869	0.00784447	0.02177	TXNL1_11627	TXNL1	11627	9352
9.78118	-6.35333	1.8215	-3.48797	0.000486705	0.00191825	C6orf52_11644	C6orf52	11644	347744
18.8496	3.96939	1.09803	3.61502	0.000300326	0.00125129	MAN1C1_11683	MAN1C1	11683	57134
604.017	-4.24155	0.737318	-5.75268	8.78415e-09	9.49085e-08	LRPPRC_11701	LRPPRC	11701	10128
646.45	-1.64655	0.371811	-4.42847	9.49044e-06	5.6401e-05	PRKAA1_11642	PRKAA1	11642	5562
306.323	-2.90744	0.600364	-4.8428	1.28022e-06	9.1572e-06	TMEM59_11659	TMEM59	11659	9528
56.7631	1.68186	0.632298	2.65992	0.00781591	0.0217117	DPYSL2_11688	DPYSL2	11688	1808
28.6696	-3.39958	1.42286	-2.38925	0.0168827	0.0418861	BAG4_11657	BAG4	11657	9530
483.377	1.49117	0.284276	5.24551	1.55849e-07	1.34912e-06	STAT6_11686	STAT6	11686	6778
8.32949	-6.12186	1.91361	-3.19912	0.00137849	0.0047917	CCDC112_11715	CCDC112	11715	153733
5.79199	-5.59805	2.06667	-2.70872	0.00675431	0.0191673	LHX2_11628	LHX2	11628	9355
976.983	-1.61281	0.230597	-6.99409	2.66979e-12	5.06133e-11	GOSR1_11662	GOSR1	11662	9527
257.219	-1.75393	0.55075	-3.18463	0.00144941	0.00501155	PARP4_11684	PARP4	11684	143
150.484	1.26721	0.354925	3.57035	0.000356498	0.00145495	SURF1_11801	SURF1	11801	6834
619.349	1.01405	0.291803	3.47512	0.000510619	0.00200317	ING2_11768	ING2	11768	3622
7.84237	-6.03486	1.89754	-3.18036	0.00147094	0.00507622	DPYD_11739	DPYD	11739	1806
102.105	-3.48203	0.622793	-5.59099	2.25775e-08	2.2688e-07	ESF1_11729	ESF1	11729	51575
115.56	1.10903	0.44032	2.5187	0.011779	0.0309101	DQX1_11810	DQX1	11810	165545
674.899	2.18104	0.244107	8.93478	4.07987e-19	1.7659e-17	PPP1R18_11753	PPP1R18	11753	170954
162.8	-2.60182	0.407342	-6.38731	1.68834e-10	2.44571e-09	GLYR1_11764	GLYR1	11764	84656
409.337	-1.71277	0.284054	-6.02972	1.64247e-09	1.97839e-08	OSTM1_11734	OSTM1	11734	28962
50.8105	-3.25346	1.09783	-2.96354	0.00304118	0.00957113	DIS3L_11803	DIS3L	11803	115752
171.284	-1.70655	0.377305	-4.52301	6.09676e-06	3.75849e-05	WDR37_11732	WDR37	11732	22884
676.025	1.03221	0.332971	3.10001	0.00193516	0.00645204	MTCH1_11776	MTCH1	11776	23787
49.776	1.56354	0.549081	2.84756	0.00440556	0.0132495	RELL2_11779	RELL2	11779	285613
434.535	1.15224	0.268998	4.28345	1.8402e-05	0.000102654	EHBP1L1_11804	EHBP1L1	11804	254102
66.5619	4.25085	0.951736	4.46642	7.95387e-06	4.78832e-05	ITGA5_11750	ITGA5	11750	3678
53.2422	-1.60674	0.589524	-2.72548	0.00642072	0.0183467	RABGEF1_11787	RABGEF1	11787	27342
45.5419	-2.29588	0.557353	-4.11924	3.80117e-05	0.000196981	ATP6V1E2_11796	ATP6V1E2	11796	90423
35.8366	-1.65016	0.606615	-2.72027	0.00652292	0.0185907	CYP27B1_11889	CYP27B1	11889	1594
416.061	-4.12266	0.380276	-10.8412	2.19533e-27	2.22161e-25	MRPS9_11865	MRPS9	11865	64965
5.49473	-5.52062	2.20488	-2.50382	0.0122859	0.0319603	CRBN_11905	CRBN	11905	51185
53.0123	3.29415	0.529935	6.21614	5.09521e-10	6.74822e-09	CUL9_11830	CUL9	11830	23113
758.667	1.06266	0.258327	4.11364	3.89469e-05	0.000201319	NDUFS1_11819	NDUFS1	11819	4719
96.1882	-4.2349	0.930991	-4.54881	5.39508e-06	3.37662e-05	RSL24D1_11903	RSL24D1	11903	51187
3112.99	1.31685	0.223331	5.8964	3.71527e-09	4.26084e-08	CDA_11848	CDA	11848	978
138.734	-1.58792	0.646691	-2.45545	0.0140707	0.0359588	ARL5A_11913	ARL5A	11913	26225
369.143	1.82844	0.284359	6.43004	1.27574e-10	1.88993e-09	SLC16A3_11846	SLC16A3	11846	9123
24.1013	-7.65512	1.46882	-5.21175	1.87068e-07	1.59441e-06	MDM1_11910	MDM1	11910	56890
858.032	1.83046	0.224342	8.15927	3.37048e-16	1.03491e-14	HPS3_11822	HPS3	11822	84343
87.2403	1.553	0.557152	2.78739	0.00531348	0.0155414	CLEC18B_11866	CLEC18B	11866	497190
15.4783	-7.01717	1.75533	-3.99764	6.39777e-05	0.000317349	ZNF624_11862	ZNF624	11862	57547
884.818	1.52729	0.382565	3.99223	6.5454e-05	0.000324	TCEAL9_11904	TCEAL9	11904	51186
72.4291	-1.58614	0.503036	-3.15313	0.00161527	0.00551062	STK17B_11849	STK17B	11849	9262
553.575	-1.27864	0.263304	-4.85615	1.19693e-06	8.6215e-06	CDC23_11872	CDC23	11872	8697
22.3939	4.12569	0.995739	4.14335	3.42273e-05	0.000178918	NLRP10_11837	NLRP10	11837	338322
691.584	-1.89431	0.278965	-6.7905	1.11746e-11	1.93937e-10	METTL9_11857	METTL9	11857	51108
5.52844	-5.53099	2.10579	-2.62656	0.00862515	0.0235965	TEX14_11881	TEX14	11881	56155
54.1915	-3.53701	0.640804	-5.51964	3.39697e-08	3.29827e-07	SS18L2_11902	SS18L2	11902	51188
284.107	1.52477	0.35499	4.29525	1.74495e-05	9.7758e-05	ZNF449_11826	ZNF449	11826	203523
111.041	-3.74636	0.943904	-3.96901	7.21717e-05	0.000353238	CYP24A1_11891	CYP24A1	11891	1591
75.0843	-2.59034	0.501246	-5.16779	2.36872e-07	1.97669e-06	PAQR8_11911	PAQR8	11911	85315
24.4539	-7.67664	1.64946	-4.65402	3.25523e-06	2.13499e-05	HIST1H3A_11974	HIST1H3A	11974	8350
20.1119	-6.41927	1.77432	-3.61788	0.000297022	0.00123932	HIST2H3D_12012	HIST2H3D	12012	653604
32.6911	3.6271	0.731028	4.96163	6.99023e-07	5.29798e-06	BTBD19_11936	BTBD19	11936	149478
52.2958	2.35962	0.727396	3.24392	0.00117896	0.00417076	TOMM20_11983	TOMM20	11983	9804
2165.64	-2.05926	0.33001	-6.23997	4.37645e-10	5.89959e-09	ANLN_12002	ANLN	12002	54443
299.227	2.40377	0.447142	5.37585	7.62242e-08	6.9767e-07	OVOL1_11945	OVOL1	11945	5017
655.771	2.09437	0.337588	6.20391	5.50762e-10	7.2543e-09	SLC7A6OS_11998	SLC7A6OS	11998	84138
439.424	-1.80822	0.388771	-4.65114	3.30113e-06	2.16119e-05	CGAS_11924	CGAS	11924	115004
595.914	1.63635	0.298963	5.47342	4.4142e-08	4.19524e-07	AGA_12005	AGA	12005	175
46.8626	-5.69372	1.03585	-5.49665	3.87079e-08	3.71317e-07	TMEM243_11950	TMEM243	11950	79161
8.41088	-6.1374	2.11272	-2.90498	0.00367278	0.0113015	MMAA_11927	MMAA	11927	166785
19.7575	2.38538	0.959735	2.48546	0.0129386	0.0334401	CBX7_11965	CBX7	11965	23492
273.376	3.52719	0.346082	10.1918	2.15814e-24	1.65842e-22	FOSL2_11989	FOSL2	11989	2355
51.4826	-8.75046	1.43259	-6.10812	1.0081e-09	1.26518e-08	HAUS1_11922	HAUS1	11922	115106
265.343	-1.53161	0.411071	-3.72589	0.000194628	0.000852426	KLF10_11941	KLF10	11941	7071
2787.71	-1.51755	0.31726	-4.78329	1.72452e-06	1.19486e-05	ITCH_12014	ITCH	12014	83737
247.17	-3.95564	0.497967	-7.94358	1.96436e-15	5.51325e-14	PRKCSH_11985	PRKCSH	11985	5589
1074.17	4.80433	0.238591	20.1362	3.55377e-90	6.38346e-87	MXRA5_12061	MXRA5	12061	25878
62.7482	2.10126	0.447432	4.69627	2.64954e-06	1.77253e-05	CAMK2N1_12101	CAMK2N1	12101	55450
71.6163	-3.0911	0.961653	-3.21436	0.00130736	0.00457769	SEPTIN8_12059	SEPTIN8	12059	23176
212.169	-1.11358	0.367154	-3.03299	0.00242143	0.00784751	GSTT1_12030	GSTT1	12030	2952
346.081	3.76322	0.390221	9.64382	5.22089e-22	3.02517e-20	CRIP1_12095	CRIP1	12095	1396
68.2549	-2.24856	0.652995	-3.44345	0.00057434	0.00222041	MFSD9_12033	MFSD9	12033	84804
20.3496	-7.41113	1.517	-4.88538	1.03227e-06	7.53749e-06	POC5_12072	POC5	12072	134359
3476.03	1.2146	0.307375	3.95152	7.76568e-05	0.000376876	HARS_12100	HARS	12100	3035
16.8345	-7.1384	1.755	-4.06747	4.75265e-05	0.000241498	SCNN1A_12031	SCNN1A	12031	6337
118.721	1.49628	0.480202	3.11594	0.00183358	0.00615189	PAQR4_12088	PAQR4	12088	124222
44.6308	-2.5809	0.705955	-3.6559	0.000256284	0.00108605	ASNS_12040	ASNS	12040	440
962.784	-2.47574	0.309587	-7.99691	1.27582e-15	3.65211e-14	CSE1L_12096	CSE1L	12096	1434
689.332	1.45574	0.210794	6.906	4.98527e-12	9.12589e-11	LIMA1_12066	LIMA1	12066	51474
30.4387	-7.99233	1.41761	-5.6379	1.72141e-08	1.76691e-07	GPD1L_12055	GPD1L	12055	23171
245.29	5.42137	0.423145	12.8121	1.40274e-37	2.79963e-35	L1CAM_12063	L1CAM	12063	3897
521.37	-1.90394	0.444813	-4.28031	1.86632e-05	0.000103949	SNX5_12025	SNX5	12025	27131
205.288	-2.38595	0.357447	-6.67497	2.47287e-11	4.05652e-10	THAP12_12216	THAP12	12216	5612
159.095	-1.68984	0.388537	-4.34923	1.36619e-05	7.85913e-05	SPOPL_12140	SPOPL	12140	339745
189.804	-2.62349	0.661554	-3.96565	7.31948e-05	0.000357758	ZNF134_12182	ZNF134	12182	7693
324.671	-3.12221	0.398843	-7.82815	4.95086e-15	1.31748e-13	ABLIM1_12203	ABLIM1	12203	3983
19.9866	2.4702	0.838066	2.9475	0.00320353	0.0100097	KSR2_12214	KSR2	12214	22866
35.5088	1.65534	0.684346	2.41886	0.0155693	0.0391344	SCEL_12200	SCEL	12200	8796
383.849	-1.2683	0.254555	-4.98241	6.27974e-07	4.80511e-06	CHID1_12128	CHID1	12128	66005
169.414	1.1705	0.341621	3.42631	0.000611845	0.00234459	ARFGAP1_12136	ARFGAP1	12136	26286
7.49015	-5.96846	1.98444	-3.00762	0.00263299	0.00843615	AKAP5_12177	AKAP5	12177	9495
24.2646	-7.66556	1.67965	-4.56378	5.024e-06	3.15261e-05	ANKRD50_12198	ANKRD50	12198	57182
1832.35	-1.15608	0.304716	-3.79395	0.000148268	0.000672327	EBAG9_12186	EBAG9	12186	9166
323.143	-1.66812	0.395385	-4.21897	2.45416e-05	0.00013308	BAG2_12209	BAG2	12209	9532
563.048	2.17549	0.399056	5.45158	4.99235e-08	4.70736e-07	ADGRF4_12134	ADGRF4	12134	221393
44.8922	-1.35886	0.576612	-2.35663	0.0184417	0.0452617	XDH_12153	XDH	12153	6652
33.4139	3.08712	0.883316	3.49492	0.000474202	0.00187309	MMP28_12217	MMP28	12217	79148
796.291	1.39756	0.193395	7.22642	4.95889e-13	1.04028e-11	CYP27C1_12141	CYP27C1	12141	339761
119.661	-2.34795	0.996985	-2.35505	0.0185203	0.0454235	HEATR3_12162	HEATR3	12162	55027
85.7342	2.56549	0.489492	5.24112	1.59604e-07	1.37831e-06	SLC22A23_12132	SLC22A23	12132	63027
289.46	-1.54686	0.314441	-4.91939	8.68145e-07	6.46051e-06	MAP3K7_12160	MAP3K7	12160	6885
8.63611	-6.17482	1.96124	-3.14843	0.00164152	0.00558443	OVGP1_12148	OVGP1	12148	5016
202.174	-1.30621	0.427628	-3.05455	0.00225401	0.0073681	TMEM141_12190	TMEM141	12190	85014
118.969	-2.51934	0.457998	-5.50076	3.78157e-08	3.63486e-07	UMPS_12158	UMPS	12158	7372
457.101	-1.91344	0.427658	-4.47424	7.66847e-06	4.64374e-05	RALGAPB_12199	RALGAPB	12199	57148
73.5577	-4.78482	1.10416	-4.33343	1.46803e-05	8.37789e-05	GINS1_12127	GINS1	12127	9837
20.1287	-3.8035	1.37	-2.77629	0.00549838	0.0160072	ETFRF1_12144	ETFRF1	12144	144363
512.941	-1.60482	0.382473	-4.1959	2.71791e-05	0.000146115	ABRAXAS2_12135	ABRAXAS2	12135	23172
602.009	1.7664	0.217536	8.12001	4.66134e-16	1.41914e-14	TYMP_12154	TYMP	12154	1890
41.5058	2.18095	0.608496	3.58416	0.000338169	0.00138922	ELMO2_12197	ELMO2	12197	63916
408.649	2.50864	0.353875	7.08906	1.35026e-12	2.66163e-11	TMC4_12185	TMC4	12185	147798
301.892	-1.87273	0.551755	-3.39413	0.000688461	0.00259664	GSPT1_12262	GSPT1	12262	2935
40.0542	-8.38775	1.35743	-6.17914	6.44522e-10	8.3817e-09	TAF5L_12286	TAF5L	12286	27097
31.8938	-8.05987	1.67353	-4.81609	1.46399e-06	1.0348e-05	KPNA5_12243	KPNA5	12243	3841
199.91	-2.80451	0.623999	-4.49442	6.97614e-06	4.26028e-05	ACOT7_12315	ACOT7	12315	11332
5452.97	2.87078	0.28655	10.0184	1.26487e-23	8.69672e-22	LUZP1_12260	LUZP1	12260	7798
818.599	1.74741	0.212207	8.23443	1.80416e-16	5.79995e-15	CENPC_12305	CENPC	12305	1060
21.4067	-3.06208	1.30692	-2.34297	0.019131	0.0466349	NFATC2_12248	NFATC2	12248	4773
239.073	1.18167	0.348181	3.39385	0.000689179	0.00259866	CEP164_12289	CEP164	12289	22897
327.205	-1.12605	0.383521	-2.93608	0.00332388	0.0103282	SUDS3_12320	SUDS3	12320	64426
473.874	-1.10175	0.384208	-2.8676	0.004136	0.0125389	GEN1_12237	GEN1	12237	348654
9.08409	-6.24692	1.82117	-3.43016	0.000603224	0.00231588	LONRF1_12267	LONRF1	12267	91694
140.056	-2.00374	0.693258	-2.89032	0.00384849	0.0117791	KPNA4_12244	KPNA4	12244	3840
14.0948	-6.88096	1.7056	-4.03432	5.47607e-05	0.00027524	SCOC_12252	SCOC	12252	60592
119.32	-2.83896	0.72447	-3.91867	8.90373e-05	0.000425847	PUM2_12277	PUM2	12277	23369
422.714	1.03109	0.322449	3.19768	0.00138537	0.00481327	ARHGEF18_12274	ARHGEF18	12274	23370
1773.08	-2.80186	0.263558	-10.6309	2.14032e-26	1.959e-24	DSCC1_12314	DSCC1	12314	79075
20.0763	-7.39183	1.59408	-4.63706	3.53401e-06	2.29583e-05	CDK17_12240	CDK17	12240	5128
36.7663	-3.93559	1.20286	-3.27186	0.00106841	0.00382584	CCDC102B_12229	CCDC102B	12229	79839
58.0573	-3.05151	0.954899	-3.19564	0.00139522	0.00484051	HACE1_12256	HACE1	12256	57531
78.4665	2.0533	0.540031	3.80218	0.000143427	0.000653057	TSPAN12_12280	TSPAN12	12280	23554
159.178	2.02129	0.405316	4.98695	6.13393e-07	4.71109e-06	SUN2_12288	SUN2	12288	25777
702.338	-1.06008	0.301907	-3.51128	0.000445959	0.00177519	WRAP73_12356	WRAP73	12356	49856
535.786	1.10677	0.374829	2.95272	0.00314986	0.00986346	PELO_12372	PELO	12372	53918
8.68324	-6.18343	1.98653	-3.11267	0.00185401	0.0062103	URGCP_12394	URGCP	12394	55665
6.80387	-5.83155	2.07874	-2.80533	0.00502657	0.0148046	CACHD1_12329	CACHD1	12329	57685
920.602	1.60982	0.455957	3.53063	0.000414572	0.00166501	MRPL51_12363	MRPL51	12363	51258
436.172	1.05852	0.287789	3.6781	0.000234975	0.00100734	MORN1_12410	MORN1	12410	79906
44.2276	2.70571	0.549266	4.92605	8.39081e-07	6.25719e-06	TBC1D22A_12378	TBC1D22A	12378	25771
314.317	1.6419	0.267959	6.12744	8.9303e-10	1.13264e-08	TMEM43_12419	TMEM43	12419	79188
237.026	1.66363	0.4623	3.5986	0.000319933	0.00132148	RANGRF_12368	RANGRF	12368	29098
62.5628	2.12008	0.520908	4.06997	4.70191e-05	0.000239258	IRX3_12417	IRX3	12417	79191
78.2664	1.54302	0.474045	3.25502	0.00113385	0.00402705	TMEM161A_12350	TMEM161A	12350	54929
15.9812	-7.06277	1.76644	-3.9983	6.37993e-05	0.000316573	FAM120AOS_12385	FAM120AOS	12385	158293
1855.73	1.01205	0.161719	6.25809	3.89717e-10	5.34373e-09	SOCS4_12405	SOCS4	12405	9306
4915.69	2.168	0.409711	5.29152	1.21303e-07	1.07534e-06	NSFL1C_12339	NSFL1C	12339	55968
3657.09	1.54264	0.235784	6.5426	6.04594e-11	9.39245e-10	MPP7_12403	MPP7	12403	8208
385.935	-2.16151	0.358843	-6.02356	1.70623e-09	2.05176e-08	DYNC1LI1_12337	DYNC1LI1	12337	51143
295.554	-3.7665	0.515016	-7.31337	2.60532e-13	5.65535e-12	IMPAD1_12355	IMPAD1	12355	54928
200.962	-1.41201	0.529901	-2.66467	0.00770637	0.0214323	TXNDC16_12379	TXNDC16	12379	57544
511.552	-1.02939	0.367702	-2.79954	0.00511762	0.0150389	MRPL37_12369	MRPL37	12369	51253
199.731	-1.29474	0.294256	-4.40003	1.08238e-05	6.35628e-05	LSM11_12398	LSM11	12398	134353
450.284	-1.0267	0.337915	-3.03832	0.00237898	0.00772388	WDR83OS_12341	WDR83OS	12341	51398
77.816	-1.87176	0.472428	-3.96201	7.43224e-05	0.000362653	TBC1D7_12365	TBC1D7	12365	51256
38.112	-2.81104	0.96769	-2.9049	0.00367366	0.0113018	POLQ_12404	POLQ	12404	10721
87.5804	-2.3153	0.422702	-5.47737	4.31685e-08	4.10815e-07	MPND_12434	MPND	12434	84954
71.0898	1.21748	0.454019	2.68156	0.00732808	0.0205072	PLPP5_12483	PLPP5	12483	84513
96.3886	1.13738	0.463661	2.45305	0.0141652	0.0361553	KCTD13_12421	KCTD13	12421	253980
500.411	-4.68048	0.583237	-8.02501	1.01521e-15	2.92355e-14	REL_12463	REL	12463	5966
22.7989	-7.57571	1.77062	-4.27858	1.88092e-05	0.000104722	AVIL_12451	AVIL	12451	10677
59.2998	2.05837	0.549291	3.74732	0.000178737	0.000791774	TCF7L1_12498	TCF7L1	12498	83439
28.8029	3.66259	0.930194	3.93744	8.23552e-05	0.000398198	FGFBP3_12469	FGFBP3	12469	143282
128.634	-2.74011	0.566373	-4.838	1.31155e-06	9.35331e-06	ERCC8_12457	ERCC8	12457	1161
222.57	-1.60103	0.323184	-4.95392	7.27318e-07	5.48063e-06	TXNDC17_12503	TXNDC17	12503	84817
6.35231	-5.7327	2.29493	-2.49799	0.01249	0.0324207	TTLL11_12454	TTLL11	12454	158135
130.99	-9.13342	1.31918	-6.92357	4.40404e-12	8.14493e-11	SKP2_12445	SKP2	12445	6502
295.584	-2.17244	0.35917	-6.0485	1.46202e-09	1.77443e-08	TUBGCP3_12491	TUBGCP3	12491	10426
6.60911	-5.7887	2.05838	-2.81226	0.00491941	0.0145337	HYAL1_12433	HYAL1	12433	3373
252.846	-1.27811	0.507897	-2.51648	0.0118534	0.031043	HIST1H2AI_12443	HIST1H2AI	12443	8329
1415.63	1.57474	0.310499	5.07164	3.94411e-07	3.14347e-06	SRGAP2B_12506	SRGAP2B	12506	647135
253.424	-1.07496	0.316533	-3.39604	0.000683677	0.00258198	MCAM_12429	MCAM	12429	4162
91.1655	-1.55848	0.58145	-2.68034	0.00735481	0.020574	MRPS15_12497	MRPS15	12497	64960
203.895	-1.37818	0.276524	-4.98393	6.23061e-07	4.77005e-06	METTL3_12514	METTL3	12514	56339
852.222	1.83278	0.355452	5.1562	2.52013e-07	2.09089e-06	FAM234A_12487	FAM234A	12487	83986
720.012	-1.10679	0.324644	-3.40924	0.000651436	0.00247846	GNA13_12448	GNA13	12448	10672
24.0585	-7.65299	1.49527	-5.11812	3.08595e-07	2.50537e-06	GNB2_12468	GNB2	12468	2783
201.337	-1.2788	0.42492	-3.00951	0.00261672	0.00838963	OSBP_12438	OSBP	12438	5007
130.82	-1.65957	0.361555	-4.59008	4.43071e-06	2.82598e-05	RTN4IP1_12502	RTN4IP1	12502	84816
49.8624	2.23075	0.61831	3.60782	0.000308781	0.00128168	PRPF40B_12545	PRPF40B	12545	25766
143.959	-1.89816	0.573498	-3.3098	0.000933638	0.0034	ELFN2_12552	ELFN2	12552	114794
69.7429	2.10246	0.567737	3.70323	0.000212876	0.000923339	WBP1_12591	WBP1	12591	1650
132.092	-2.09373	0.535244	-3.91174	9.16338e-05	0.000436887	CCDC28A_12520	CCDC28A	12520	25901
71.7356	3.05319	0.46671	6.54195	6.07221e-11	9.41461e-10	STK11IP_12555	STK11IP	12555	114790
129.991	1.18094	0.34685	3.40475	0.000662247	0.00251426	DYNC1I2_12567	DYNC1I2	12567	1781
304.084	-1.8483	0.526087	-3.5133	0.000442585	0.00176616	SLC4A7_12553	SLC4A7	12553	9497
108.442	-9.82493	1.26876	-7.74374	9.65315e-15	2.50389e-13	TATDN3_12595	TATDN3	12595	128387
197.246	-1.1988	0.387049	-3.09728	0.00195305	0.00649963	PEX7_12544	PEX7	12544	5191
8.00004	5.00099	1.58665	3.15192	0.00162199	0.00552716	TMEM132B_12551	TMEM132B	12551	114795
773.745	1.08959	0.308758	3.52896	0.000417203	0.00167464	TSPAN17_12530	TSPAN17	12530	26262
1248.71	2.17122	0.25935	8.37176	5.67636e-17	1.97504e-15	FMNL2_12549	FMNL2	12549	114793
349.981	-1.59806	0.243493	-6.56305	5.27184e-11	8.29751e-10	MRPL17_12579	MRPL17	12579	63875
151.908	1.74506	0.34725	5.02539	5.02418e-07	3.92164e-06	DYNC1H1_12568	DYNC1H1	12568	1778
11.1752	-6.54717	1.78652	-3.66476	0.000247572	0.00105567	TNPO3_12588	TNPO3	12588	23534
110.091	3.55941	0.470854	7.55948	4.04693e-14	9.82337e-13	RGL3_12535	RGL3	12535	57139
482.684	1.84682	0.238201	7.75319	8.96101e-15	2.32857e-13	VEGFA_12596	VEGFA	12596	7422
67.2778	-9.13592	1.291	-7.07662	1.47713e-12	2.89977e-11	MCM2_12650	MCM2	12650	4171
413.63	-1.41739	0.250509	-5.65806	1.53093e-08	1.59186e-07	PCNP_12676	PCNP	12676	57092
801.134	-1.91722	0.208327	-9.20294	3.48287e-20	1.71989e-18	APOOL_12663	APOOL	12663	139322
210.188	-1.01923	0.31894	-3.19568	0.00139503	0.00484051	CPNE8_12647	CPNE8	12647	144402
48950.9	2.43987	0.276121	8.83623	9.90054e-19	4.03033e-17	TGFBI_12635	TGFBI	12635	7045
12.8302	-6.74541	1.65752	-4.06959	4.70957e-05	0.000239563	FOXJ1_12696	FOXJ1	12696	2302
479.008	-1.29561	0.321652	-4.028	5.6254e-05	0.000282252	APTX_12622	APTX	12622	54840
473.641	-1.09778	0.313846	-3.49784	0.000469037	0.00185523	SLC15A4_12671	SLC15A4	12671	121260
62.8175	-2.98448	0.975932	-3.05808	0.00222759	0.00729261	SCYL1_12655	SCYL1	12655	6357
36.0132	-2.76558	1.0206	-2.70975	0.00673343	0.0191186	FAM151B_12694	FAM151B	12694	167555
41.8176	-2.6341	1.08963	-2.41742	0.0156309	0.0392686	CFAP70_12714	CFAP70	12714	118491
310.332	-1.37437	0.399989	-3.43602	0.00059032	0.0022718	KITLG_12641	KITLG	12641	4254
149.327	-1.01317	0.424863	-2.38469	0.0170934	0.0423357	GLE1_12703	GLE1	12703	2733
126.327	-1.80561	0.712458	-2.53434	0.011266	0.0297324	MED19_12617	MED19	12617	219541
795.212	-3.18218	0.349628	-9.10162	8.89958e-20	4.13874e-18	LITAF_12686	LITAF	12686	9516
27.2424	3.88277	0.799656	4.85555	1.20055e-06	8.64324e-06	TNFRSF19_12626	TNFRSF19	12626	55504
30.5477	3.17956	0.859981	3.69724	0.000217953	0.000942236	LRATD1_12717	LRATD1	12717	151354
5.9745	-5.64328	2.05531	-2.74571	0.00603805	0.0173568	GMPR_12707	GMPR	12707	2766
541.343	3.98763	0.281714	14.1549	1.74181e-45	5.44127e-43	LTBP2_12634	LTBP2	12634	4053
8.77219	-6.1982	2.01116	-3.0819	0.00205681	0.006793	BEND6_12656	BEND6	12656	221336
123.224	1.8744	0.455304	4.11681	3.84146e-05	0.000198782	MLLT3_12652	MLLT3	12652	4300
61.4665	-3.91829	0.805603	-4.8638	1.15154e-06	8.31957e-06	TUBGCP4_12693	TUBGCP4	12693	27229
34.1796	-1.88693	0.717105	-2.63132	0.00850544	0.0233161	TBCC_12713	TBCC	12713	6903
59.1725	2.91929	0.587702	4.9673	6.78927e-07	5.15654e-06	PCNT_12687	PCNT	12687	5116
126.12	1.09284	0.421505	2.59272	0.00952201	0.0257057	PPP1R37_12768	PPP1R37	12768	284352
56.4246	-5.1098	1.16243	-4.39581	1.10363e-05	6.47048e-05	PPA2_12790	PPA2	12790	27068
173.337	1.31346	0.357385	3.67519	0.000237676	0.00101756	ACSF2_12748	ACSF2	12748	80221
54.6544	1.49532	0.60826	2.45836	0.0139573	0.0357325	SHANK3_12798	SHANK3	12798	85358
4554.76	3.6976	0.303401	12.1872	3.6379e-34	5.87377e-32	COL17A1_12727	COL17A1	12727	1308
1246.01	-1.34888	0.240269	-5.61404	1.97652e-08	2.00442e-07	MPP5_12807	MPP5	12807	64398
132.655	-2.68273	0.996601	-2.69188	0.00710512	0.0199844	PSMB6_12772	PSMB6	12772	5694
263.609	-1.14419	0.324124	-3.5301	0.000415401	0.00166787	CAMLG_12796	CAMLG	12796	819
321.004	-2.15199	0.410382	-5.24387	1.57247e-07	1.36041e-06	ZDHHC17_12760	ZDHHC17	12760	23390
368.032	-4.16292	0.683909	-6.08695	1.15079e-09	1.42683e-08	ACTR1A_12784	ACTR1A	12784	10121
214.105	-1.37734	0.453238	-3.03888	0.00237462	0.00771149	KIN_12769	KIN	12769	22944
40.2758	-8.39653	1.61145	-5.21053	1.88299e-07	1.60395e-06	ERAP2_12789	ERAP2	12789	64167
131.911	-3.05116	0.96365	-3.16626	0.00154414	0.00530084	MBOAT1_12739	MBOAT1	12739	154141
309.795	1.02489	0.328544	3.1195	0.00181156	0.00608369	CD276_12737	CD276	12737	80381
77.7937	-1.90646	0.80613	-2.36496	0.0180321	0.044332	PHRF1_12823	PHRF1	12823	57661
369.741	-4.01499	0.686973	-5.84447	5.08178e-09	5.70064e-08	MED13L_12761	MED13L	12761	23389
6243.74	2.17329	0.144099	15.0819	2.1289e-51	8.08042e-49	TRIP10_12752	TRIP10	12752	9322
275.605	-1.38617	0.296365	-4.67724	2.90759e-06	1.93017e-05	MTERF3_12919	MTERF3	12919	51001
371.734	2.11429	0.28313	7.46755	8.17042e-14	1.89369e-12	TTLL7_12898	TTLL7	12898	79739
458.539	-1.60205	0.364891	-4.3905	1.13088e-05	6.61137e-05	CUTA_12926	CUTA	12926	51596
784.833	1.95132	0.184312	10.5871	3.42165e-26	3.05398e-24	ADD1_12915	ADD1	12915	118
307.854	1.15721	0.336714	3.43679	0.000588657	0.00226601	ADM_12873	ADM	12873	133
70.3612	1.87352	0.486833	3.84839	0.000118897	0.000552928	SLC29A4_12922	SLC29A4	12922	222962
2602.69	1.79749	0.242205	7.42135	1.15933e-13	2.6528e-12	PFKFB3_12852	PFKFB3	12852	5209
288.425	1.33148	0.399702	3.33118	0.000864782	0.0031758	KCTD21_12869	KCTD21	12869	283219
195.398	-1.19849	0.352525	-3.39972	0.00067456	0.00255225	MAZ_12836	MAZ	12836	4150
29.4758	-7.94578	1.4102	-5.63451	1.75558e-08	1.79812e-07	SMC2_12897	SMC2	12897	10592
993.489	1.55197	0.257102	6.03643	1.57563e-09	1.89949e-08	SETD6_12905	SETD6	12905	79918
58.0541	-3.70705	0.922968	-4.01644	5.90832e-05	0.000295313	TM2D1_12834	TM2D1	12834	83941
687.271	3.12531	0.271406	11.5153	1.10523e-30	1.36915e-28	EPS8L1_12856	EPS8L1	12856	54869
4.93372	-5.36762	2.26443	-2.37041	0.0177684	0.0437962	SLC43A2_12845	SLC43A2	12845	124935
76.7986	1.56507	0.508843	3.07573	0.00209987	0.00691772	MVB12A_12865	MVB12A	12865	93343
13.0528	-6.77058	1.82147	-3.71709	0.000201534	0.000878048	TATDN1_12831	TATDN1	12831	83940
13.2178	3.50169	1.47608	2.37229	0.0176782	0.0436188	MNX1_12853	MNX1	12853	3110
499.767	-1.21863	0.326032	-3.73777	0.000185658	0.000817623	TAF9B_12863	TAF9B	12863	51616
343.328	-1.20908	0.339316	-3.56328	0.000366251	0.00148841	PHLDA1_12880	PHLDA1	12880	22822
24.9565	2.75123	0.986173	2.7898	0.00527404	0.0154421	AFAP1L1_12948	AFAP1L1	12948	134265
233.042	-2.11578	0.633808	-3.3382	0.000843216	0.00310454	BAG5_13007	BAG5	13007	9529
202.157	-2.14844	0.387964	-5.53774	3.06394e-08	2.9972e-07	PLAGL2_12978	PLAGL2	12978	5326
8.67917	-6.18244	2.21039	-2.79699	0.00515807	0.0151454	MTX2_12933	MTX2	12933	10651
106.668	-2.2083	0.804519	-2.74487	0.0060535	0.0173943	HORMAD1_12953	HORMAD1	12953	84072
1312.85	1.69426	0.22558	7.51068	5.88218e-14	1.39483e-12	KHDRBS1_12930	KHDRBS1	12930	10657
1241.96	1.927	0.42397	4.54514	5.48985e-06	3.42698e-05	NCF2_12973	NCF2	12973	4688
271.565	1.26165	0.321821	3.92034	8.84237e-05	0.000423973	RNF20_13012	RNF20	13012	56254
8.45126	-6.14432	2.01553	-3.04849	0.00229994	0.00749606	JMY_12949	JMY	12949	133746
4519.59	1.22454	0.283477	4.3197	1.5624e-05	8.8532e-05	MAPK8_12958	MAPK8	12958	5599
58.811	1.31345	0.524544	2.50399	0.0122802	0.031957	RHPN1_13025	RHPN1	13025	114822
524.543	1.02075	0.263958	3.86709	0.000110141	0.000516895	SMARCB1_12934	SMARCB1	12934	6598
113.885	1.87626	0.442032	4.24462	2.18965e-05	0.000120234	PITX1_12976	PITX1	12976	5307
297.138	-1.63124	0.301617	-5.40831	6.36227e-08	5.90606e-07	EMC4_12944	EMC4	12944	51234
93.4487	-1.64363	0.453724	-3.62254	0.000291721	0.00122145	TYW3_13023	TYW3	13023	127253
1844.87	-1.86215	0.333409	-5.58518	2.33458e-08	2.33771e-07	RBFOX2_13021	RBFOX2	13021	23543
84.1895	1.61788	0.441658	3.6632	0.000249084	0.00105992	KRT16_13029	KRT16	13029	3868
11.2688	-6.55925	1.79998	-3.64407	0.000268357	0.00113154	KIF21A_13114	KIF21A	13114	55605
91.5314	-1.94125	0.493735	-3.93177	8.4323e-05	0.000406345	TBL2_13084	TBL2	13084	26608
2767.78	-1.28657	0.288755	-4.45558	8.3668e-06	5.01171e-05	ABRACL_13071	ABRACL	13071	58527
12064.6	1.7197	0.24207	7.10415	1.21066e-12	2.3996e-11	WIZ_13069	WIZ	13069	58525
17.0192	-7.15402	1.65189	-4.33081	1.4856e-05	8.45855e-05	EFNB2_13109	EFNB2	13109	1948
11.0834	-6.53438	1.72391	-3.79044	0.000150379	0.000679972	DHX9_13047	DHX9	13047	1660
72.9853	4.01762	0.55071	7.29535	2.97893e-13	6.42752e-12	BICDL2_13087	BICDL2	13087	146439
1352.59	-3.14336	0.238984	-13.153	1.63548e-39	3.79061e-37	UQCRC1_13094	UQCRC1	13094	7384
87.2746	1.20214	0.444805	2.70263	0.00687941	0.0194524	PDE6D_13043	PDE6D	13043	5147
199.792	1.21178	0.410759	2.9501	0.00317666	0.00993377	MID1IP1_13070	MID1IP1	13070	58526
26.0337	-7.76696	1.67197	-4.64539	3.39437e-06	2.21916e-05	BUB3_13110	BUB3	13110	9184
2442.04	-1.28168	0.210495	-6.08887	1.1371e-09	1.41596e-08	SERPINB5_13059	SERPINB5	13059	5268
320.623	1.90596	0.342786	5.56021	2.69452e-08	2.66118e-07	LTBP1_13100	LTBP1	13100	4052
277.452	-2.38381	0.729553	-3.2675	0.00108504	0.00387379	RAD51B_13119	RAD51B	13119	5890
136.036	-1.37172	0.551595	-2.48682	0.0128889	0.0333298	PPP1R11_13031	PPP1R11	13031	6992
172.939	1.57372	0.457644	3.43874	0.000584424	0.00225394	DBP_13048	DBP	13048	1628
12.9988	-4.35625	1.66367	-2.61847	0.00883255	0.0240751	ZNF266_13098	ZNF266	13098	10781
40.4932	-2.116	0.751333	-2.81633	0.0048576	0.0144032	ANKRD13B_13224	ANKRD13B	13224	124930
856.905	-1.51825	0.203696	-7.45352	9.0881e-14	2.09625e-12	NDUFA10_13143	NDUFA10	13143	4705
297.257	-2.86292	0.374763	-7.63928	2.18445e-14	5.46875e-13	NDUFB10_13151	NDUFB10	13151	4716
32.5106	2.234	0.606239	3.68501	0.000228693	0.000982752	MN1_13160	MN1	13160	4330
615.796	2.05662	0.307574	6.6866	2.28411e-11	3.77271e-10	TEPSIN_13182	TEPSIN	13182	146705
65.3856	1.99228	0.668132	2.98187	0.00286494	0.00907811	TMEM44_13230	TMEM44	13230	93109
445.813	-3.95825	0.328854	-12.0365	2.28397e-33	3.56746e-31	ENTR1_13180	ENTR1	13180	10807
196.505	-6.00893	1.90798	-3.14937	0.00163625	0.00557044	ABHD2_13206	ABHD2	13206	11057
13.0554	-6.77114	2.06128	-3.28493	0.00102008	0.00367199	PRPS2_13227	PRPS2	13227	5634
46.8002	1.34984	0.528172	2.55568	0.0105981	0.0282392	ARHGEF35_13204	ARHGEF35	13204	445328
197.102	1.22781	0.372236	3.29847	0.000972128	0.00351876	NEK11_13133	NEK11	13133	79858
184.364	3.0677	0.335582	9.14142	6.16353e-20	2.93278e-18	WDR81_13231	WDR81	13231	124997
357.114	1.94067	0.254583	7.62295	2.47946e-14	6.13249e-13	GCN1_13127	GCN1	13127	10985
39.757	2.61569	0.755067	3.46419	0.00053184	0.00207452	BTG2_13191	BTG2	13191	7832
237.011	-4.20297	0.832466	-5.04881	4.44563e-07	3.51589e-06	ELF1_13178	ELF1	13178	1997
110.425	3.04506	0.431496	7.05697	1.70174e-12	3.30907e-11	RHBDF1_13299	RHBDF1	13299	64285
434.563	1.77619	0.326881	5.43375	5.51825e-08	5.17606e-07	LIN37_13327	LIN37	13327	55957
818.182	2.10283	0.419036	5.01826	5.21414e-07	4.0567e-06	CHMP1A_13249	CHMP1A	13249	5119
5.44651	-5.51065	2.35186	-2.3431	0.0191241	0.046626	GIT2_13288	GIT2	13288	9815
778.41	1.3201	0.251498	5.24894	1.52975e-07	1.32585e-06	STIM2_13325	STIM2	13325	57620
14.4245	-4.97476	1.47448	-3.37391	0.000741087	0.0027769	MPV17_13245	MPV17	13245	4358
7039.44	1.56902	0.320534	4.89501	9.82989e-07	7.2106e-06	S100A6_13254	S100A6	13254	6277
355.885	-1.86011	0.390142	-4.76779	1.86262e-06	1.28374e-05	WDFY3_13273	WDFY3	13273	23001
6.86805	-5.84409	1.97597	-2.95759	0.00310058	0.00972187	ACADSB_13280	ACADSB	13280	36
12.1336	-6.666	2.00951	-3.31722	0.000909185	0.00331936	LMBR1_13296	LMBR1	13296	64327
217.891	-1.50922	0.441838	-3.41579	0.000635983	0.00242544	METTL14_13324	METTL14	13324	57721
564.539	1.91659	0.280717	6.82749	8.64139e-12	1.51805e-10	UPF3B_13259	UPF3B	13259	65109
91.0089	-2.74126	1.00825	-2.71883	0.00655142	0.0186598	RNF25_13301	RNF25	13301	64320
110.089	-2.43333	0.552827	-4.40161	1.07449e-05	6.31766e-05	RBL1_13329	RBL1	13329	5933
31.048	-4.03217	1.2326	-3.27126	0.0010707	0.00383213	BABAM1_13358	BABAM1	13358	29086
20.3968	-7.41484	1.53281	-4.83742	1.31537e-06	9.37594e-06	COPG2_13384	COPG2	13384	26958
629.314	-1.67763	0.276415	-6.06925	1.28512e-09	1.5757e-08	PSMB2_13424	PSMB2	13424	5690
296.948	-1.24092	0.364558	-3.4039	0.0006643	0.00251964	MXI1_13352	MXI1	13352	4601
17.0099	-7.15314	1.81139	-3.94898	7.84849e-05	0.000380509	SCFD1_13332	SCFD1	13332	23256
250.656	-1.58414	0.418274	-3.78732	0.00015228	0.000687055	RRM2B_13340	RRM2B	13340	50484
160.342	1.36416	0.366807	3.71902	0.000199994	0.000871674	HOXC13_13409	HOXC13	13409	3229
334.86	-1.98678	0.451215	-4.40318	1.06676e-05	6.27735e-05	CPT2_13359	CPT2	13359	1376
8.28114	-6.1151	2.07608	-2.9455	0.00322432	0.0100703	ZNF669_13399	ZNF669	13399	79862
568.365	2.00877	0.325737	6.16684	6.96672e-10	9.03536e-09	CDCP1_13338	CDCP1	13338	64866
4058.57	3.55599	0.322814	11.0156	3.21412e-28	3.49901e-26	C6orf47_13369	C6orf47	13369	57827
7.52874	-5.9768	2.20651	-2.70871	0.00675458	0.0191673	EML5_13357	EML5	13357	161436
36.3263	1.89724	0.677209	2.80156	0.00508567	0.0149511	MAP3K7CL_13415	MAP3K7CL	13415	56911
2113.72	-1.61211	0.224386	-7.18452	6.74458e-13	1.38655e-11	SRSF2_13425	SRSF2	13425	6427
4.87594	-5.35017	2.19461	-2.43787	0.0147742	0.0374716	RASGRF1_13341	RASGRF1	13341	5923
157.071	-1.92903	0.592955	-3.25324	0.00114096	0.00404929	SHOC2_13380	SHOC2	13380	8036
325.663	-2.08542	0.643887	-3.2388	0.00120032	0.00424112	ZNF674_13487	ZNF674	13487	641339
67.6179	-1.81492	0.457354	-3.96831	7.23833e-05	0.000354153	ETHE1_13494	ETHE1	13494	23474
2382.89	1.33907	0.166852	8.0255	1.01112e-15	2.91763e-14	ST14_13513	ST14	13513	6768
146.188	-2.02391	0.640257	-3.16109	0.0015718	0.00538127	GK5_13469	GK5	13469	256356
76.9641	-2.93712	0.95551	-3.07388	0.00211296	0.00695607	MND1_13458	MND1	13458	84057
8.58843	6.00073	2.3198	2.58674	0.00968873	0.0261018	CACNA1A_13444	CACNA1A	13444	773
53.6979	2.87484	0.673052	4.27134	1.94299e-05	0.000107885	SYTL3_13466	SYTL3	13466	94120
2756.8	2.03956	0.20263	10.0654	7.85306e-24	5.5048e-22	HECA_13509	HECA	13509	51696
193.13	-1.84556	0.41339	-4.46446	8.02711e-06	4.83038e-05	NQO2_13431	NQO2	13431	4835
101.046	-2.4363	0.523622	-4.65279	3.2748e-06	2.14685e-05	HIST3H2BB_13454	HIST3H2BB	13454	128312
176.099	-1.67206	0.605247	-2.76261	0.00573412	0.0165927	HSPA2_13514	HSPA2	13514	3306
2980.32	1.86004	0.280371	6.6342	3.2627e-11	5.2739e-10	AURKAIP1_13449	AURKAIP1	13449	54998
780.209	2.16962	0.339144	6.39734	1.58104e-10	2.30421e-09	RSF1_13470	RSF1	13470	51773
205.507	-1.80337	0.55351	-3.25806	0.00112178	0.00398813	PGD_13486	PGD	13486	5226
417.46	-1.2056	0.275543	-4.37535	1.21238e-05	7.04486e-05	MRPL39_13523	MRPL39	13523	54148
1341.73	-1.83217	0.368595	-4.97067	6.67207e-07	5.08096e-06	YEATS4_13437	YEATS4	13437	8089
43.5096	4.14651	0.677411	6.12112	9.29183e-10	1.17268e-08	HIST1H4G_13468	HIST1H4G	13468	8369
9.29164	-6.28072	1.87686	-3.3464	0.000818681	0.00302817	GORAB_13521	GORAB	13521	92344
2049.38	1.29134	0.250718	5.15057	2.59692e-07	2.14964e-06	KATNAL1_13457	KATNAL1	13457	84056
389.827	1.98922	0.281952	7.05517	1.72393e-12	3.34768e-11	NPTXR_13491	NPTXR	13491	23467
17.0222	-7.15431	1.82023	-3.93044	8.47897e-05	0.000408047	WDR54_13462	WDR54	13462	84058
5.0279	-5.39419	2.18718	-2.46628	0.0136526	0.0350585	RABL2A_13480	RABL2A	13480	11159
201.309	-1.25739	0.388763	-3.23434	0.00121925	0.0043006	CD2AP_13562	CD2AP	13562	23607
27.8325	-3.70928	1.29345	-2.86774	0.00413421	0.0125361	ECT2_13579	ECT2	13579	1894
124.822	-2.15038	0.565321	-3.80383	0.000142477	0.000649142	UBE3A_13611	UBE3A	13611	7337
383.939	-1.24655	0.368686	-3.38106	0.000722059	0.00270984	DCXR_13600	DCXR	13600	51181
328.297	1.05804	0.300978	3.51534	0.000439184	0.00175503	ADCK5_13567	ADCK5	13567	203054
643.636	-1.16409	0.330046	-3.52705	0.000420215	0.00168626	MOB1A_13529	MOB1A	13529	55233
13.9595	-6.86828	1.84609	-3.72044	0.000198874	0.000868637	BTBD9_13609	BTBD9	13609	114781
1289.88	3.94991	0.246546	16.021	9.11874e-58	4.67987e-55	ARHGEF1_13597	ARHGEF1	13597	9138
18.0073	4.53051	1.0793	4.19764	2.69709e-05	0.000145158	SHC2_13555	SHC2	13555	25759
18.9062	-7.30579	1.68689	-4.33093	1.4848e-05	8.45855e-05	BHLHB9_13614	BHLHB9	13614	80823
147.875	6.77488	0.635568	10.6596	1.57339e-26	1.47775e-24	MAF_13534	MAF	13534	4094
2156.78	1.54226	0.287204	5.36989	7.87831e-08	7.19716e-07	ELK3_13594	ELK3	13594	2004
384.455	2.25391	0.358567	6.28589	3.25976e-10	4.52151e-09	ZBTB34_13553	ZBTB34	13553	403341
1215.99	-1.36733	0.435675	-3.13842	0.00169862	0.00575221	CALML4_13525	CALML4	13525	91860
333.303	1.41873	0.431552	3.28751	0.00101076	0.00364391	SNRNP27_13612	SNRNP27	13612	11017
9163.97	2.75465	0.253306	10.8748	1.52012e-27	1.5603e-25	SPHK1_13551	SPHK1	13551	8877
27.2396	-7.83237	1.54595	-5.06637	4.0548e-07	3.22811e-06	LRRC49_13610	LRRC49	13610	54839
80.7172	-1.52753	0.485793	-3.14441	0.00166424	0.00565235	ZBTB5_13537	ZBTB5	13537	9925
724.938	-3.78846	0.591169	-6.40843	1.47028e-10	2.15152e-09	ESRP1_13554	ESRP1	13554	54845
576.062	-3.42997	0.563348	-6.08854	1.13944e-09	1.41764e-08	HELZ_13533	HELZ	13533	9931
206.779	-2.70834	0.559998	-4.83634	1.32252e-06	9.41754e-06	REV3L_13592	REV3L	13592	5980
1105.95	-1.47896	0.218996	-6.75336	1.44463e-11	2.48021e-10	ZWILCH_13665	ZWILCH	13665	55055
23.3134	2.54146	0.877752	2.89542	0.00378652	0.0116092	TPPP_13685	TPPP	13685	11076
161.028	-1.57447	0.459145	-3.42914	0.000605494	0.00232218	LMLN_13705	LMLN	13705	89782
86.7011	2.00533	0.467781	4.2869	1.81183e-05	0.000101229	GPR153_13715	GPR153	13715	387509
545.636	1.83597	0.268781	6.83071	8.44933e-12	1.48978e-10	NRCAM_13710	NRCAM	13710	4897
112.198	1.70995	0.426039	4.01359	5.98013e-05	0.000298383	APH1B_13700	APH1B	13700	83464
9.94924	-6.37872	1.76318	-3.61774	0.000297186	0.00123964	PUS3_13698	PUS3	13698	83480
345.006	2.54369	0.285885	8.8976	5.70655e-19	2.41897e-17	FN1_13666	FN1	13666	2335
531.739	-1.20287	0.380319	-3.16279	0.00156266	0.00535544	ZNHIT3_13676	ZNHIT3	13676	9326
63.947	2.05976	0.728389	2.82783	0.00468647	0.0139517	DOHH_13696	DOHH	13696	83475
43.2435	-3.66517	1.30311	-2.81263	0.00491375	0.0145235	ELMOD2_13652	ELMOD2	13652	255520
50.6087	2.16051	0.638018	3.38628	0.000708462	0.00266508	EPPK1_13693	EPPK1	13693	83481
2447.29	-2.10291	0.261631	-8.03772	9.15268e-16	2.64636e-14	SLC7A5_13711	SLC7A5	13711	8140
1614.66	-1.54178	0.218676	-7.05052	1.78251e-12	3.45525e-11	TXNL4A_13661	TXNL4A	13661	10907
377.143	1.52418	0.445748	3.41937	0.000627664	0.00239823	DNAJB4_13682	DNAJB4	13682	11080
401.19	1.79325	0.39558	4.53321	5.80944e-06	3.59525e-05	TAX1BP3_13722	TAX1BP3	13722	30851
407.659	-1.39673	0.307762	-4.53832	5.67032e-06	3.52585e-05	FEM1C_13624	FEM1C	13624	56929
89.4635	1.82495	0.526535	3.46595	0.000528354	0.00206316	MXD3_13699	MXD3	13699	83463
57.5284	2.56315	0.600459	4.26865	1.96658e-05	0.000109069	EHD2_13720	EHD2	13720	30846
16.9437	-6.16951	1.60507	-3.84375	0.000121166	0.000562207	DUS3L_13622	DUS3L	13622	56931
212.392	-1.23645	0.393056	-3.14574	0.00165666	0.00562793	DNAJA2_13725	DNAJA2	13725	10294
148.593	-3.50184	0.779553	-4.49211	7.05198e-06	4.29941e-05	CHRNA5_13742	CHRNA5	13742	1138
53.7383	-1.45513	0.621393	-2.34172	0.0191953	0.0467758	ANKRD34B_13797	ANKRD34B	13797	340120
14.46	-6.91901	1.84676	-3.74657	0.000179267	0.000793671	ZNF716_13770	ZNF716	13770	441234
341.457	-2.40884	0.613297	-3.92769	8.57651e-05	0.000411638	KCMF1_13749	KCMF1	13749	56888
359.119	1.58252	0.329624	4.80097	1.57898e-06	1.10414e-05	ZKSCAN1_13775	ZKSCAN1	13775	7586
8.18097	-6.09656	2.01474	-3.02598	0.00247829	0.00800651	SLC35D2_13765	SLC35D2	13765	11046
70.9961	-1.73476	0.590726	-2.93666	0.00331768	0.010317	ZNF512_13735	ZNF512	13735	84450
572.513	3.62769	0.364271	9.95876	2.30922e-23	1.56526e-21	PIK3IP1_13753	PIK3IP1	13753	113791
592.059	2.45895	0.257099	9.56421	1.13059e-21	6.37119e-20	POLR2H_13796	POLR2H	13796	5437
89.8526	-2.26526	0.499865	-4.53174	5.84994e-06	3.61875e-05	RPAIN_13804	RPAIN	13804	84268
319.212	-1.43442	0.419179	-3.42198	0.000621667	0.00237969	RNF168_13759	RNF168	13759	165918
7382.35	-1.16171	0.250495	-4.63765	3.52389e-06	2.29029e-05	KRT6A_13729	KRT6A	13729	3853
135.719	-2.63444	0.500284	-5.26588	1.3952e-07	1.21953e-06	LRRC37B_13747	LRRC37B	13747	114659
73.9924	-2.0507	0.536554	-3.82198	0.000132382	0.000607967	ESS2_13784	ESS2	13784	8220
132.553	1.72367	0.378805	4.55028	5.35748e-06	3.35601e-05	PTPRM_13744	PTPRM	13744	5797
9.93341	-6.37549	1.80921	-3.5239	0.000425241	0.001705	DDX28_13782	DDX28	13782	55794
18.6952	-3.44315	1.47149	-2.33992	0.0192881	0.046962	NUP214_13754	NUP214	13754	8021
1024.35	2.2766	0.212846	10.696	1.06273e-26	1.03185e-24	MYADM_13809	MYADM	13809	91663
372.178	-2.08252	0.389945	-5.34055	9.26631e-08	8.35887e-07	NCOA2_13902	NCOA2	13902	10499
107.362	-2.75716	0.49012	-5.62547	1.85e-08	1.88677e-07	CREM_13826	CREM	13826	1390
481.574	3.20309	0.282319	11.3456	7.79472e-30	8.88969e-28	ABLIM2_13870	ABLIM2	13870	84448
31.5713	-8.04522	1.4343	-5.60916	2.03307e-08	2.05741e-07	CNTF_13849	CNTF	13849	1270
20.7589	-3.36746	1.44417	-2.33176	0.0197134	0.0478596	ABHD16A_13835	ABHD16A	13835	7920
347.044	-1.26183	0.501874	-2.51425	0.0119287	0.0312062	SAMD9_13855	SAMD9	13855	54809
156.877	5.9046	0.570745	10.3454	4.38925e-25	3.66707e-23	TREM1_13872	TREM1	13872	54210
68.6078	2.12383	0.446038	4.76153	1.92129e-06	1.32037e-05	COL27A1_13893	COL27A1	13893	85301
46.0442	1.81675	0.651227	2.78973	0.00527524	0.0154421	FAAP20_13816	FAAP20	13816	199990
332.752	1.74304	0.425047	4.10083	4.11676e-05	0.000211353	SELENOO_13845	SELENOO	13845	83642
1562.65	-2.54575	0.329502	-7.72606	1.10925e-14	2.85017e-13	CORO1B_13822	CORO1B	13822	57175
175.63	-1.5725	0.469062	-3.35243	0.000801063	0.00297295	UTP23_13888	UTP23	13888	84294
67.6093	-2.4869	0.920665	-2.70119	0.0069091	0.019521	GATAD1_13838	GATAD1	13838	57798
311.526	-3.2877	0.371079	-8.85983	8.01341e-19	3.32811e-17	TIMP1_13877	TIMP1	13877	7076
280.399	2.77872	0.494629	5.61778	1.93422e-08	1.96569e-07	PITPNM1_13886	PITPNM1	13886	9600
7.21608	-5.91554	1.93791	-3.05253	0.00226921	0.00740599	CLEC7A_13828	CLEC7A	13828	64581
460.862	-2.24217	0.43226	-5.18709	2.13602e-07	1.79816e-06	N4BP2_13950	N4BP2	13950	55728
5156.41	1.47543	0.350759	4.20639	2.59485e-05	0.00014018	LY6E_13965	LY6E	13965	4061
138.472	-2.88971	0.411227	-7.02704	2.10963e-12	4.05828e-11	ARL6IP1_13917	ARL6IP1	13917	23204
239.865	1.98884	0.335872	5.92144	3.19143e-09	3.70039e-08	CYTH4_13936	CYTH4	13936	27128
1000.81	1.16288	0.224823	5.17243	2.31071e-07	1.93276e-06	CHPF_13974	CHPF	13974	79586
953.777	-1.35969	0.355263	-3.82727	0.000129575	0.00059679	RPLP1_13924	RPLP1	13924	6176
6.44435	-5.75177	2.00481	-2.86899	0.00411787	0.0124971	H2AFY2_13944	H2AFY2	13944	55506
125.141	-2.28084	0.589789	-3.86722	0.000110085	0.000516895	PCGF6_13952	PCGF6	13952	84108
4090.63	2.19852	0.280829	7.82867	4.93051e-15	1.31552e-13	PURB_13990	PURB	13990	5814
894.565	1.90729	0.230415	8.27763	1.25656e-16	4.11314e-15	PCYT1A_13941	PCYT1A	13941	5130
88.1304	-2.20106	0.540307	-4.07372	4.62689e-05	0.000235607	LRP8_13959	LRP8	13959	7804
1211.17	-1.34553	0.227232	-5.92141	3.19195e-09	3.70039e-08	NAP1L4_13981	NAP1L4	13981	4676
5.66135	-5.5661	2.13034	-2.61278	0.00898099	0.0244333	PIP4P2_13988	PIP4P2	13988	55529
152.825	-4.53035	0.718265	-6.30735	2.83862e-10	3.98349e-09	NAB1_13978	NAB1	13978	4664
708.112	3.56946	0.435225	8.2014	2.37606e-16	7.43879e-15	EHD1_13997	EHD1	13997	10938
287.153	-2.94056	0.349264	-8.41932	3.78682e-17	1.34362e-15	GINS4_13918	GINS4	13918	84296
95.0071	-2.88227	0.555224	-5.19118	2.0896e-07	1.76218e-06	GNA12_13995	GNA12	13995	2768
376.784	2.87314	0.279906	10.2647	1.01686e-24	8.07305e-23	HDAC11_13925	HDAC11	13925	79885
106.969	-2.61891	0.545588	-4.80016	1.58535e-06	1.10796e-05	SF1_13945	SF1	13945	2516
605.422	1.16848	0.295336	3.95644	7.60758e-05	0.000370328	COG1_13984	COG1	13984	9382
142.252	-4.02213	0.939496	-4.28116	1.85924e-05	0.000103595	SGMS1_13935	SGMS1	13935	259230
1293.15	-1.29711	0.403673	-3.21326	0.00131237	0.00459408	GOLPH3L_13953	GOLPH3L	13953	55204
97.0872	-3.03003	0.818446	-3.70217	0.000213763	0.000926068	FAM214A_13942	FAM214A	13942	56204
113.839	-2.42225	0.385905	-6.27681	3.45586e-10	4.78888e-09	AIFM2_14009	AIFM2	14009	84883
4.53699	-5.24594	2.24406	-2.33769	0.0194031	0.0472181	HERPUD2_14075	HERPUD2	14075	64224
463.421	1.30819	0.232363	5.62994	1.80275e-08	1.84249e-07	CEP350_14020	CEP350	14020	9857
521.285	2.80956	0.266045	10.5605	4.54373e-26	4.00573e-24	SEZ6L2_14038	SEZ6L2	14038	26470
269.069	-1.40123	0.527055	-2.65861	0.00784644	0.0217713	N4BP2L2_14090	N4BP2L2	14090	10443
53.6417	-2.59816	1.06095	-2.44889	0.0143298	0.0365105	ESCO2_14044	ESCO2	14044	157570
2123.92	2.36355	0.245778	9.6166	6.8045e-22	3.88019e-20	PPP1R15A_14098	PPP1R15A	14098	23645
198.966	-1.64442	0.50188	-3.27652	0.00105095	0.00377081	DMXL1_14071	DMXL1	14071	1657
1983.33	1.84016	0.32735	5.62138	1.89436e-08	1.9279e-07	SCD5_14088	SCD5	14088	79966
390.655	2.29527	0.3682	6.23377	4.5534e-10	6.11517e-09	OLFM2_14060	OLFM2	14060	93145
42.309	-5.0853	1.18926	-4.27601	1.90272e-05	0.000105813	RPS6KA3_14096	RPS6KA3	14096	6197
9.65693	-6.33658	1.97861	-3.20254	0.00136223	0.00474435	STARD7_14094	STARD7	14094	56910
234.788	3.21188	0.389411	8.24805	1.61001e-16	5.21076e-15	CEP170_14022	CEP170	14022	9859
1194.74	1.89182	0.256954	7.36249	1.80507e-13	4.01531e-12	CEP170B_14029	CEP170B	14029	283638
29.0197	2.67735	0.813052	3.29296	0.000991369	0.00357965	C9orf85_14055	C9orf85	14055	138241
44.7787	-2.65607	1.03958	-2.55494	0.0106207	0.0282943	SLC35B3_14091	SLC35B3	14091	51000
2059.13	1.99645	0.243101	8.21244	2.1674e-16	6.86026e-15	TOP2B_14064	TOP2B	14064	7155
2172.16	1.22611	0.182626	6.71378	1.89647e-11	3.19114e-10	PLEC_14082	PLEC	14082	5339
171.314	-2.00384	0.41042	-4.88241	1.04796e-06	7.63261e-06	TRIM6_14061	TRIM6	14061	117854
92.8137	-2.90647	0.709666	-4.09554	4.21177e-05	0.000215769	MTERF4_14051	MTERF4	14051	130916
496.235	-1.8858	0.259138	-7.2772	3.40813e-13	7.28791e-12	STK17A_14070	STK17A	14070	9263
1613.8	1.7078	0.353531	4.83068	1.36069e-06	9.67497e-06	HSPA5_14023	HSPA5	14023	3309
934.698	-1.90577	0.241966	-7.87619	3.37518e-15	9.18587e-14	KDSR_14120	KDSR	14120	2531
19.7925	-7.37163	1.66213	-4.43505	9.20506e-06	5.47276e-05	NT5DC1_14131	NT5DC1	14131	221294
246.038	-1.06015	0.414549	-2.55735	0.0105472	0.0281403	MSI2_14200	MSI2	14200	124540
18.7639	-7.2941	1.51915	-4.80144	1.57526e-06	1.10207e-05	SLC7A11_14100	SLC7A11	14100	682
94.2753	1.83824	0.640008	2.87221	0.00407609	0.0123912	ST13_14139	ST13	14139	6767
2460.6	2.90321	0.322324	9.00713	2.11526e-19	9.46926e-18	PAM_14128	PAM	14128	5066
117.753	1.77756	0.417183	4.26085	2.03648e-05	0.000112598	TMEM115_14175	TMEM115	14175	11070
74.5815	2.52443	0.542143	4.65638	3.21817e-06	2.11358e-05	ZNF750_14160	ZNF750	14160	79755
99.2828	2.28742	0.528736	4.32621	1.51699e-05	8.61969e-05	IRX4_14114	IRX4	14114	50805
79.4734	-1.80416	0.554824	-3.25177	0.00114687	0.00406585	TMEM168_14158	TMEM168	14158	64418
4.83542	-5.33848	2.22123	-2.40339	0.0162437	0.0404896	SMPX_14103	SMPX	14103	23676
227.674	-1.15369	0.350814	-3.28861	0.00100683	0.00363226	ZNF367_14143	ZNF367	14143	195828
3881.65	3.09887	0.272723	11.3627	6.41297e-30	7.49222e-28	DNAJC21_14132	DNAJC21	14132	134218
367.734	-1.6862	0.371193	-4.54265	5.55527e-06	3.46181e-05	PPT1_14190	PPT1	14190	5538
294.997	-1.41223	0.371374	-3.8027	0.000143128	0.000651901	CIAO2A_14110	CIAO2A	14110	84191
106.512	-2.79662	1.0118	-2.76401	0.00570954	0.0165316	PM20D2_14151	PM20D2	14151	135293
250.17	-1.67624	0.420027	-3.99079	6.58532e-05	0.000325793	ZWINT_14161	ZWINT	14161	11130
289.387	-1.3143	0.394664	-3.33018	0.000867899	0.00318562	C1orf174_14197	C1orf174	14197	339448
572.934	1.26264	0.364307	3.46586	0.000528544	0.00206335	TMEM219_14135	TMEM219	14135	124446
181.919	1.5709	0.352016	4.46258	8.098e-06	4.871e-05	SLC2A1_14159	SLC2A1	14159	6513
450.256	2.1273	0.339151	6.27242	3.55472e-10	4.90695e-09	IVNS1ABP_14113	IVNS1ABP	14113	10625
278.8	2.57221	0.428591	6.00154	1.95453e-09	2.33084e-08	RNF187_14155	RNF187	14155	149603
2735.8	2.34486	0.174322	13.4513	3.02408e-41	7.76001e-39	PHF14_14209	PHF14	14209	9678
21.6396	-7.50036	1.74673	-4.29394	1.75532e-05	9.82624e-05	ZNF613_14228	ZNF613	14228	79898
157.101	1.27438	0.454203	2.80575	0.00501995	0.0147882	SESN3_14278	SESN3	14278	143686
86.7908	1.74601	0.48733	3.58281	0.000339918	0.00139521	UBAP1_14217	UBAP1	14217	51271
245.148	-1.10547	0.294934	-3.7482	0.00017811	0.000789464	EIF3J_14226	EIF3J	14226	8669
36.5284	3.88714	0.857298	4.53418	5.78272e-06	3.58488e-05	STARD13_14215	STARD13	14215	90627
63.0619	-1.96862	0.625545	-3.14704	0.00164932	0.00560697	DENND4A_14257	DENND4A	14257	10260
236.364	-1.06094	0.297014	-3.57203	0.000354226	0.00144609	EIF3D_14221	EIF3D	14221	8664
197.618	-1.18389	0.408993	-2.89464	0.00379596	0.0116308	EPB41L4A_14265	EPB41L4A	14265	64097
3380.21	-1.6419	0.232881	-7.05039	1.78413e-12	3.45525e-11	EIF3H_14219	EIF3H	14219	8667
1228.16	-3.35576	0.287416	-11.6756	1.6982e-31	2.30218e-29	FAM49B_14240	FAM49B	14240	51571
1640.92	-1.93242	0.490956	-3.93604	8.28365e-05	0.000399764	CENPK_14270	CENPK	14270	64105
38.5819	-1.77791	0.593949	-2.99337	0.00275918	0.00878908	SCFD2_14298	SCFD2	14298	152579
178.439	1.94841	0.333316	5.84553	5.04949e-09	5.66885e-08	TRMT44_14285	TRMT44	14285	152992
60.3407	-1.81295	0.671981	-2.69791	0.00697761	0.0196797	RTP4_14268	RTP4	14268	64108
1312.59	1.13076	0.189786	5.95805	2.55258e-09	2.99678e-08	REEP4_14214	REEP4	14214	80346
495.563	2.42164	0.248152	9.75871	1.69287e-22	1.0531e-20	EIF3A_14222	EIF3A	14222	3692
38.3555	2.84863	0.825621	3.45029	0.000559983	0.00217075	TEX29_14245	TEX29	14245	121793
502.133	-2.82995	0.481163	-5.88148	4.06603e-09	4.64089e-08	ZNF544_14233	ZNF544	14233	27300
158.232	-1.60769	0.460403	-3.49193	0.000479545	0.00189211	C2CD5_14220	C2CD5	14220	9847
28.0825	-7.87637	1.57392	-5.00431	5.60639e-07	4.3501e-06	KIF3A_14346	KIF3A	14346	11127
23.2943	1.95765	0.845965	2.3141	0.0206625	0.0497853	PFKFB2_14317	PFKFB2	14317	5208
161.559	-3.77	0.471096	-8.00261	1.21808e-15	3.49378e-14	E2F5_14354	E2F5	14354	1875
1074.36	-2.37198	0.193433	-12.2625	1.43994e-34	2.37838e-32	ESD_14374	ESD	14374	2098
4.70568	-5.29931	2.27966	-2.32461	0.020093	0.0486252	BAK1_14344	BAK1	14344	578
180.283	-1.34355	0.453924	-2.95986	0.00307783	0.00966567	TRPM7_14363	TRPM7	14363	54822
76.678	-1.7133	0.519155	-3.30017	0.000966262	0.00349929	SERINC5_14382	SERINC5	14382	256987
480.932	-2.16764	0.316386	-6.85124	7.32137e-12	1.30531e-10	SMC6_14335	SMC6	14335	79677
14.6358	-6.9362	1.78059	-3.89545	9.80158e-05	0.000465001	ABHD10_14372	ABHD10	14372	55347
581.175	-1.64359	0.251588	-6.53286	6.45262e-11	9.93829e-10	OTUB1_14361	OTUB1	14361	55611
79.2183	1.43557	0.44253	3.24402	0.00117857	0.00417042	ZNF446_14399	ZNF446	14399	55663
15.0748	-6.97856	1.65628	-4.2134	2.51554e-05	0.000136152	ZNF143_14311	ZNF143	14311	7702
15.2751	-6.99774	1.62734	-4.3001	1.70722e-05	9.5981e-05	GIN1_14366	GIN1	14366	54826
1923.05	2.30086	0.160472	14.3381	1.26497e-46	4.43355e-44	CHD2_14318	CHD2	14318	1106
312.89	-1.09654	0.413127	-2.65426	0.00794835	0.0219946	DPP8_14325	DPP8	14325	54878
93.7669	2.42288	0.577989	4.19192	2.76609e-05	0.000148371	SEMA4D_14336	SEMA4D	14336	10507
137.536	-2.40766	0.568124	-4.23792	2.25605e-05	0.000123691	PPP2CB_14373	PPP2CB	14373	5516
407.526	1.24924	0.235973	5.29398	1.1968e-07	1.06161e-06	HIF1AN_14402	HIF1AN	14402	55662
78.2711	2.54985	0.447247	5.7012	1.18964e-08	1.25515e-07	RUSC2_14389	RUSC2	14389	9853
15.9197	1.98403	0.844792	2.34854	0.018847	0.0460599	NGEF_14378	NGEF	14378	25791
14.2252	-5.90958	1.86332	-3.17153	0.00151637	0.00521796	MPPE1_14312	MPPE1	14312	65258
129.597	1.62181	0.346829	4.67612	2.92352e-06	1.93867e-05	HTR7_14386	HTR7	14386	3363
657.713	-3.46177	0.353014	-9.80632	1.05756e-22	6.66539e-21	CHD1_14319	CHD1	14319	1105
402.227	2.44046	0.271483	8.98937	2.48657e-19	1.10284e-17	SLC26A6_14339	SLC26A6	14339	65010
75.8204	-3.24736	0.911091	-3.56425	0.000364895	0.00148458	ATG4C_14397	ATG4C	14397	84938
561.659	3.31591	0.410571	8.07635	6.67361e-16	1.97325e-14	PCDHGC3_14502	PCDHGC3	14502	5098
22.7994	-3.51503	1.45908	-2.40907	0.0159932	0.0399768	RFX2_14431	RFX2	14431	5990
134.8	-1.25307	0.476383	-2.63039	0.00852869	0.023362	ABHD17B_14459	ABHD17B	14459	51104
316.197	3.00116	0.359254	8.35389	6.60505e-17	2.26629e-15	CDKN2B_14415	CDKN2B	14415	1030
220.736	-1.20962	0.455442	-2.65593	0.00790898	0.0219109	CUL4B_14437	CUL4B	14437	8450
108.284	-1.37127	0.510598	-2.68561	0.00723969	0.0203192	RGPD8_14466	RGPD8	14466	727851
2752.97	2.37362	0.290297	8.17652	2.92161e-16	9.02871e-15	PINK1_14500	PINK1	14500	65018
39.2079	2.98081	0.864123	3.44952	0.000561575	0.00217633	NEURL1B_14424	NEURL1B	14424	54492
150.785	-2.11081	0.415323	-5.08235	3.72801e-07	2.9795e-06	ADGRG6_14450	ADGRG6	14450	57211
30.98	1.54604	0.65607	2.35652	0.0184471	0.0452671	BOC_14498	BOC	14498	91653
9.74187	-3.91034	1.57746	-2.47889	0.0131793	0.0340013	PROSER1_14441	PROSER1	14441	80209
44.5539	-2.945	1.22009	-2.41375	0.0157893	0.0395558	TBC1D3B_14417	TBC1D3B	14417	414059
1567.49	1.07475	0.278666	3.85676	0.000114898	0.000536588	CCDC117_14458	CCDC117	14458	150275
408.543	2.24227	0.516266	4.34325	1.40391e-05	8.04396e-05	MTRNR2L9_14536	MTRNR2L9	14536	100463487
9956.64	2.25394	0.434519	5.18722	2.1346e-07	1.79802e-06	OAZ2_14577	OAZ2	14577	4947
121.424	1.32313	0.468264	2.82561	0.00471908	0.0140371	ZNF324_14541	ZNF324	14541	25799
5.28278	-5.46542	2.13006	-2.56585	0.0102923	0.0275419	TBC1D4_14537	TBC1D4	14537	9882
121.881	1.59786	0.465495	3.4326	0.000597827	0.00229754	ZFPL1_14578	ZFPL1	14578	7542
65.5513	1.73254	0.580226	2.98598	0.00282674	0.00898081	ZBED4_14533	ZBED4	14533	9889
146.806	2.37105	0.440268	5.38547	7.22569e-08	6.63895e-07	OBSL1_14596	OBSL1	14596	23363
24.7622	2.85887	0.965261	2.96176	0.00305888	0.00961839	FBXO2_14562	FBXO2	14562	26232
1120.21	2.17078	0.252943	8.58209	9.31608e-18	3.49536e-16	LAMA5_14531	LAMA5	14531	3911
2154.27	-2.28522	0.213943	-10.6815	1.24307e-26	1.19885e-24	HIST1H1A_14542	HIST1H1A	14542	3024
1255.81	1.05126	0.199341	5.27367	1.33725e-07	1.17315e-06	DLG5_14583	DLG5	14583	9231
8.67595	-6.18139	1.84091	-3.35778	0.0007857	0.00292652	RIC8B_14529	RIC8B	14529	55188
78.1725	1.33033	0.559101	2.37942	0.0173401	0.0428877	MTURN_14550	MTURN	14550	222166
73.897	-1.85364	0.680565	-2.72368	0.00645596	0.0184328	FAF2_14690	FAF2	14690	23197
1349.33	-1.85742	0.222344	-8.35384	6.60805e-17	2.26629e-15	KIF23_14714	KIF23	14714	9493
228.026	2.21704	0.327837	6.76261	1.35529e-11	2.33519e-10	GRHL1_14625	GRHL1	14625	29841
102.45	1.51247	0.391521	3.86305	0.00011198	0.000524325	ZFP3_14702	ZFP3	14702	124961
536.557	-2.21266	0.465108	-4.7573	1.96203e-06	1.34644e-05	PSME4_14679	PSME4	14679	23198
531.8	-1.81055	0.314511	-5.75672	8.5763e-09	9.27324e-08	RNF139_14645	RNF139	14645	11236
76.2555	-4.53451	1.1734	-3.86441	0.000111358	0.000521921	FAM76B_14664	FAM76B	14664	143684
202.313	2.0353	0.492342	4.13391	3.56638e-05	0.000185752	WDR59_14628	WDR59	14628	79726
498.29	2.1525	0.246318	8.73872	2.3576e-18	9.33298e-17	DVL1_14618	DVL1	14618	1855
75.5188	3.18554	0.516911	6.16264	7.1543e-10	9.23246e-09	ANKRD37_14638	ANKRD37	14638	353322
129.677	-1.1624	0.419248	-2.77259	0.00556125	0.0161543	PEX26_14648	PEX26	14648	55670
397.233	-3.80929	0.470009	-8.10473	5.28628e-16	1.58588e-14	METTL21A_14694	METTL21A	14694	151194
250.69	-3.36532	0.682561	-4.93042	8.20517e-07	6.12511e-06	NSD1_14653	NSD1	14653	64324
467.064	-4.7812	0.738616	-6.47319	9.59527e-11	1.44533e-09	ZNF33B_14692	ZNF33B	14692	7582
5.80107	-5.60023	2.07106	-2.70404	0.00685022	0.0193813	MRPL10_14650	MRPL10	14650	124995
33.3494	2.97838	0.868713	3.4285	0.000606934	0.00232701	DNAH17_14671	DNAH17	14671	8632
72.6612	3.29691	0.738931	4.46173	8.12993e-06	4.88816e-05	CXorf49_14704	CXorf49	14704	100130361
4177.96	1.10499	0.184083	6.00267	1.94095e-09	2.3185e-08	SAFB2_14722	SAFB2	14722	9667
21.1074	1.96774	0.780589	2.52084	0.0117074	0.0307505	THAP8_14740	THAP8	14740	199745
138.259	1.71474	0.351078	4.8842	1.03851e-06	7.57914e-06	CCDC97_14783	CCDC97	14783	90324
53.6958	-7.84228	1.32523	-5.91765	3.26568e-09	3.78146e-08	MMAB_14790	MMAB	14790	326625
252.668	-2.81147	0.386145	-7.28087	3.31683e-13	7.11386e-12	CCT4_14720	CCT4	14720	10575
111.328	2.38655	0.581376	4.105	4.04318e-05	0.000208096	OBSCN_14788	OBSCN	14788	84033
8.2896	-5.11397	2.19308	-2.33187	0.0197077	0.0478538	ZNF675_14807	ZNF675	14807	171392
1783.75	-1.38385	0.264077	-5.24033	1.60289e-07	1.38257e-06	EIF6_14754	EIF6	14754	3692
127.23	2.56672	0.482572	5.31883	1.04438e-07	9.33896e-07	CLDN9_14767	CLDN9	14767	9080
141.885	-3.75505	0.583425	-6.43621	1.2249e-10	1.82402e-09	SLC7A6_14789	SLC7A6	14789	9057
1052.28	1.85668	0.212586	8.73379	2.4627e-18	9.66914e-17	MDC1_14718	MDC1	14718	9656
21.0328	-7.45806	1.58114	-4.71688	2.39494e-06	1.61802e-05	GTF2H3_14737	GTF2H3	14737	2967
126.986	-1.98136	0.42358	-4.67764	2.90195e-06	1.92792e-05	PSMB1_14755	PSMB1	14755	5689
1059.19	-1.757	0.436447	-4.0257	5.68072e-05	0.000284829	DDI2_14744	DDI2	14744	84301
1170.33	8.40312	0.344746	24.3748	3.16205e-131	2.27194e-127	CA9_14814	CA9	14814	768
34.8812	-8.18887	1.5182	-5.39381	6.8981e-08	6.36645e-07	MED27_14889	MED27	14889	9442
134.778	-1.43223	0.413765	-3.46147	0.000537242	0.00209389	PRMT1_14817	PRMT1	14817	3276
12.0987	-6.66171	1.9882	-3.35062	0.000806303	0.00298854	SOS2_14864	SOS2	14864	6655
1257.63	-1.06969	0.289938	-3.68936	0.000224816	0.000967826	CEP120_14885	CEP120	14885	153241
852.413	-3.16532	0.327826	-9.65548	4.65978e-22	2.72199e-20	TMED3_14854	TMED3	14854	23423
333.029	2.11444	0.412635	5.12422	2.98767e-07	2.43936e-06	GTF3C4_14862	GTF3C4	14862	9329
561.609	-1.12432	0.356579	-3.15307	0.00161561	0.00551062	BDH2_14883	BDH2	14883	56898
46.3189	2.04143	0.695296	2.93605	0.00332416	0.0103282	VWA1_14908	VWA1	14908	64856
278.979	-2.09342	0.285235	-7.33928	2.14754e-13	4.73315e-12	MRPL46_14821	MRPL46	14821	26589
348.775	-1.90839	0.405835	-4.70237	2.57161e-06	1.72602e-05	PPA1_14828	PPA1	14828	5464
54.9848	2.26826	0.539741	4.2025	2.63982e-05	0.000142396	LSS_14888	LSS	14888	4047
8.57653	-6.16538	2.09489	-2.94305	0.00324991	0.010137	RECQL4_14896	RECQL4	14896	9401
6.24555	-5.7078	2.17269	-2.62707	0.00861235	0.0235777	USP46_14903	USP46	14903	64854
2424.79	2.15021	0.355558	6.04743	1.47179e-09	1.78477e-08	HARS2_14855	HARS2	14855	23438
1043.66	-1.75755	0.265564	-6.61816	3.63705e-11	5.8396e-10	TRIM37_14843	TRIM37	14843	4591
721.248	-1.73156	0.400835	-4.31989	1.5611e-05	8.84931e-05	ZCCHC8_14851	ZCCHC8	14851	55596
28.4315	3.31487	1.00133	3.31048	0.000931368	0.00339259	CHST2_14891	CHST2	14891	9435
3090.61	1.49191	0.161253	9.252	2.20326e-20	1.09933e-18	TINAGL1_14822	TINAGL1	14822	64129
8.03383	-6.06996	1.8769	-3.23404	0.00122053	0.00430407	TMEM198_14841	TMEM198	14841	130612
221.548	-1.84062	0.497829	-3.69729	0.000217909	0.000942236	GOLGA2_14861	GOLGA2	14861	2801
36.99	-8.27369	1.70788	-4.84443	1.26978e-06	9.09307e-06	ZBTB42_15005	ZBTB42	15005	100128927
68.7873	2.12149	0.538831	3.9372	8.24365e-05	0.000398323	TRIM7_14950	TRIM7	14950	81786
9.13623	-6.25602	1.88298	-3.3224	0.000892451	0.00326407	LEMD2_14966	LEMD2	14966	221496
1917.73	1.60221	0.371365	4.31438	1.60055e-05	9.04794e-05	SARS_14913	SARS	14913	6301
148.895	-3.77587	1.03986	-3.63112	0.000282198	0.00118538	NEMP1_14991	NEMP1	14991	23306
1074	1.72824	0.313778	5.50785	3.63243e-08	3.50793e-07	LGALS1_14971	LGALS1	14971	3956
1360.05	2.58599	0.418221	6.18331	6.27728e-10	8.1781e-09	MSANTD4_14989	MSANTD4	14989	84437
51.0176	3.72272	0.590078	6.30886	2.81091e-10	3.95233e-09	LZTS2_14997	LZTS2	14997	84445
156.828	1.36723	0.411456	3.32291	0.000890831	0.0032598	LGALS3_14969	LGALS3	14969	3958
22.1392	2.17776	0.846353	2.5731	0.0100791	0.0270368	LIF_14978	LIF	14978	3976
99.7142	-3.34412	0.609146	-5.48984	4.02288e-08	3.85135e-07	NUDCD1_14916	NUDCD1	14916	84955
366.286	1.92424	0.303631	6.33742	2.33641e-10	3.31106e-09	MORC4_14938	MORC4	14938	79710
15.1363	-6.98464	1.62367	-4.30175	1.69455e-05	9.53804e-05	TTC26_14948	TTC26	14948	79989
146.84	-2.24284	0.612795	-3.66002	0.000252195	0.00107093	RNASEH2B_14983	RNASEH2B	14983	79621
424.485	1.51585	0.386893	3.91801	8.92839e-05	0.000426816	GSDMD_14972	GSDMD	14972	79792
7.52207	-5.9762	2.41494	-2.47468	0.0133357	0.0343492	ZNF814_14998	ZNF814	14998	730051
18.9804	2.64959	1.06647	2.48446	0.0129749	0.0335101	SIX5_14932	SIX5	14932	147912
59.2442	1.14817	0.478789	2.39806	0.0164822	0.0410057	LMCD1_15007	LMCD1	15007	29995
265.51	-11.1168	1.34016	-8.29518	1.08419e-16	3.58155e-15	DNAAF2_15022	DNAAF2	15022	55172
102.422	2.33739	0.560748	4.16835	3.06812e-05	0.00016227	CDK20_15030	CDK20	15030	23552
307.705	1.15392	0.326168	3.5378	0.000403481	0.00162592	JMJD8_15047	JMJD8	15047	339123
106.396	-1.742	0.497902	-3.49868	0.000467563	0.00184991	DUSP18_15067	DUSP18	15067	150290
642.88	-1.66473	0.224888	-7.40247	1.33675e-13	3.03461e-12	HDDC2_15092	HDDC2	15092	51020
7.60194	-5.99166	2.329	-2.57263	0.010093	0.0270691	EXOC6B_15055	EXOC6B	15055	23233
10.2884	-4.47356	1.64469	-2.72	0.00652826	0.0186022	SHQ1_15028	SHQ1	15028	55164
26.8645	-7.81191	1.50987	-5.17391	2.29246e-07	1.91973e-06	FBXO9_15085	FBXO9	15085	26268
815.6	-2.92627	0.335934	-8.71084	3.01643e-18	1.16522e-16	CENPQ_15026	CENPQ	15026	55166
575.667	-1.39695	0.244277	-5.7187	1.07343e-08	1.146e-07	TRIM24_15050	TRIM24	15050	8805
2689.38	2.23204	0.231848	9.62717	6.13987e-22	3.54337e-20	EPS15L1_15073	EPS15L1	15073	58513
372.939	2.3418	0.302561	7.73995	9.94582e-15	2.57053e-13	BSDC1_15097	BSDC1	15097	55108
68.7646	-1.48429	0.523958	-2.83285	0.0046135	0.0137686	TERF2_15040	TERF2	15040	7014
1347.2	1.12769	0.236418	4.76991	1.84307e-06	1.27148e-05	SERTAD2_15060	SERTAD2	15060	9792
5600.17	2.44227	0.205317	11.8951	1.25484e-32	1.84001e-30	ITGB4_15031	ITGB4	15031	3691
35.2631	3.09072	0.959534	3.22107	0.00127715	0.0044894	CSRNP3_15078	CSRNP3	15078	80034
27.8073	3.83079	0.920379	4.16219	3.15211e-05	0.000166467	ITGB3_15012	ITGB3	15012	3690
69.1121	-1.99293	0.517627	-3.85013	0.000118053	0.000549894	TFIP11_15029	TFIP11	15029	24144
99.7839	2.31721	0.421122	5.50246	3.7452e-08	3.60231e-07	SPATA2_15066	SPATA2	15066	9825
10.2664	-6.42413	1.85145	-3.46979	0.000520874	0.00203839	TBC1D12_15054	TBC1D12	15054	23232
6.46389	-5.75781	2.30718	-2.4956	0.0125743	0.0326102	CBWD5_15051	CBWD5	15051	220869
110.791	-3.50782	0.914126	-3.83735	0.000124369	0.000575608	IQCC_15024	IQCC	15024	55721
597.518	-1.23144	0.421046	-2.92472	0.00344772	0.010666	ATAT1_15108	ATAT1	15108	79969
774.911	-1.14764	0.248779	-4.61308	3.96744e-06	2.55088e-05	TAF1A_15170	TAF1A	15170	9015
56.5881	-2.42209	0.761893	-3.17905	0.00147759	0.00509673	CENPL_15214	CENPL	15214	91687
2860.56	1.08589	0.178949	6.06815	1.29389e-09	1.58509e-08	MICAL2_15126	MICAL2	15126	9645
133.228	1.4329	0.343408	4.17261	3.01136e-05	0.000159798	GABARAP_15142	GABARAP	15142	11337
26.0382	3.03631	0.740191	4.10206	4.0949e-05	0.000210306	HAGHL_15153	HAGHL	15153	84264
74.9228	-2.20188	0.56524	-3.89547	9.80096e-05	0.000465001	PARP14_15187	PARP14	15187	54625
203	-10.7295	1.4197	-7.5576	4.10559e-14	9.94895e-13	LSM8_15120	LSM8	15120	51691
146.449	2.88604	0.377289	7.6494	2.01918e-14	5.09046e-13	DENND3_15196	DENND3	15196	22898
107.759	2.25803	0.420272	5.37279	7.75261e-08	7.09134e-07	RASAL1_15204	RASAL1	15204	8437
45.0007	-1.41206	0.563852	-2.50431	0.012269	0.0319335	CEP78_15194	CEP78	15194	84131
723.939	-1.06105	0.305466	-3.47355	0.000513626	0.00201221	MR1_15135	MR1	15135	3140
404.031	1.00377	0.233799	4.29331	1.76032e-05	9.85039e-05	ZSCAN21_15202	ZSCAN21	15202	7589
1165.28	1.72366	0.325244	5.29959	1.16061e-07	1.03206e-06	DSE_15124	DSE	15124	29940
50.652	1.42104	0.568059	2.50158	0.0123641	0.0321171	LRRC8D_15133	LRRC8D	15133	55144
82.4275	2.87874	0.504299	5.7084	1.1404e-08	1.20674e-07	FBLIM1_15188	FBLIM1	15188	54751
72.3965	-2.83772	0.77448	-3.66404	0.000248272	0.0010574	ZNF555_15210	ZNF555	15210	148254
241.745	1.71395	0.339206	5.05281	4.35348e-07	3.4487e-06	AMOTL2_15121	AMOTL2	15121	51421
418.828	-2.09069	0.339012	-6.16701	6.95926e-10	9.03383e-09	HSBP1_15138	HSBP1	15138	3281
379.355	1.68437	0.343124	4.90893	9.1575e-07	6.7692e-06	MIER2_15186	MIER2	15186	54531
506.867	-1.62046	0.434197	-3.73209	0.000189901	0.000834043	MYBBP1A_15207	MYBBP1A	15207	10514
7.12829	-5.89692	1.96576	-2.99981	0.00270146	0.00863241	CLTRN_15173	CLTRN	15173	57393
473.545	3.06471	0.324767	9.43664	3.84929e-21	2.0563e-19	FUT11_15160	FUT11	15160	170384
16.8602	-7.14017	1.58918	-4.493	7.0226e-06	4.28513e-05	FAM135A_15203	FAM135A	15203	57579
157.44	2.50404	0.402002	6.22892	4.69658e-10	6.26647e-09	DNAJC14_15251	DNAJC14	15251	85406
336.307	1.76674	0.300205	5.8851	3.97806e-09	4.5441e-08	PRICKLE1_15239	PRICKLE1	15239	144165
128.811	1.15099	0.381097	3.02021	0.00252597	0.00814773	THSD1_15269	THSD1	15269	55901
128.849	-1.72275	0.554358	-3.10764	0.00188587	0.00629793	DCAF7_15226	DCAF7	15226	10238
997.49	-2.20405	0.362484	-6.0804	1.19884e-09	1.48001e-08	AP3M1_15244	AP3M1	15244	26985
2495.44	-1.06487	0.210285	-5.06394	4.10688e-07	3.26235e-06	IDH3A_15224	IDH3A	15224	3419
265.546	1.28631	0.254251	5.05921	4.21005e-07	3.34061e-06	KMT5C_15242	KMT5C	15242	84787
1875.36	-1.72893	0.296435	-5.8324	5.46371e-09	6.06996e-08	MPHOSPH10_15286	MPHOSPH10	15286	10199
14.5856	3.18002	1.11246	2.85855	0.00425581	0.0128695	TMEM269_15303	TMEM269	15303	100129924
497.963	-1.9896	0.339637	-5.85803	4.68402e-09	5.28331e-08	SNX4_15233	SNX4	15233	8723
645.985	-1.32464	0.311089	-4.25808	2.06191e-05	0.000113741	CASC4_15263	CASC4	15263	113201
276.287	1.11864	0.413193	2.7073	0.00678325	0.0192335	FASTK_15301	FASTK	15301	10922
1822.04	-2.61762	0.323499	-8.09159	5.88923e-16	1.75942e-14	AC106795.1_15246	AC106795.1	15246	NA
387.264	2.75371	0.38666	7.12179	1.06532e-12	2.1262e-11	MRPS14_15314	MRPS14	15314	63931
479.937	-2.03592	0.261861	-7.7748	7.55651e-15	1.97791e-13	CAV2_15304	CAV2	15304	858
2257.55	1.37319	0.368042	3.73107	0.000190667	0.000837045	LZIC_15253	LZIC	15253	84328
121.087	1.80434	0.390759	4.61753	3.88326e-06	2.50348e-05	NFATC1_15273	NFATC1	15273	4772
280.339	-1.53485	0.430656	-3.56399	0.000365264	0.00148566	PGBD2_15295	PGBD2	15295	267002
68.4112	2.22885	0.447754	4.97785	6.42955e-07	4.9145e-06	MSLN_15223	MSLN	15223	10232
329.449	-3.65035	0.320992	-11.3721	5.75724e-30	6.83731e-28	PLEKHB2_15359	PLEKHB2	15359	55041
8601.56	1.09972	0.320635	3.42981	0.000604009	0.00231827	SDF4_15405	SDF4	15405	51150
409.613	-4.39235	0.732382	-5.99736	2.00556e-09	2.38378e-08	CRLS1_15326	CRLS1	15326	54675
3540.7	1.96793	0.250829	7.84573	4.30436e-15	1.15614e-13	OLFML2A_15337	OLFML2A	15337	169611
355.355	1.27919	0.307727	4.15689	3.22605e-05	0.000169811	SPINT2_15315	SPINT2	15315	10653
10.2092	-6.41692	2.15116	-2.983	0.00285434	0.00905195	NPHP3_15381	NPHP3	15381	27031
612.748	-1.56025	0.22349	-6.9813	2.92465e-12	5.50815e-11	TOR1AIP2_15389	TOR1AIP2	15389	163590
15.9407	2.56624	0.967206	2.65325	0.00797213	0.0220476	ATP13A1_15401	ATP13A1	15401	57130
53.7528	1.58429	0.599894	2.64096	0.00826726	0.0227674	INKA2_15320	INKA2	15320	55924
26.5664	-4.97435	1.20457	-4.12956	3.63461e-05	0.000189032	CDC42SE2_15331	CDC42SE2	15331	56990
6.39744	-5.74275	2.24596	-2.55692	0.0105604	0.0281597	TRPM4_15340	TRPM4	15340	54795
166.184	-10.4409	1.36926	-7.62522	2.43616e-14	6.03579e-13	ZFC3H1_15407	ZFC3H1	15407	196441
13.0217	-3.58843	1.47379	-2.43483	0.0148987	0.0377459	C6orf136_15394	C6orf136	15394	221545
491.736	1.32318	0.254878	5.19145	2.08661e-07	1.7607e-06	CLDN1_15316	CLDN1	15316	9076
10.4692	3.03517	1.20728	2.51406	0.011935	0.031217	PIGQ_15382	PIGQ	15382	9091
165.781	-2.54048	0.372282	-6.82408	8.84914e-12	1.55265e-10	NUDT4_15325	NUDT4	15325	11163
904.363	-2.033	0.24918	-8.15877	3.3845e-16	1.037e-14	MAP1LC3B_15391	MAP1LC3B	15391	81631
579.009	1.56835	0.285496	5.49342	3.94215e-08	3.77658e-07	C1QTNF6_15336	C1QTNF6	15336	114904
140.611	1.4342	0.378539	3.78878	0.000151389	0.000683891	PLXNA2_15402	PLXNA2	15402	5362
278.264	-3.13553	0.691442	-4.53477	5.7665e-06	3.57695e-05	UCHL5_15388	UCHL5	15388	51377
1160.14	1.30702	0.249761	5.23309	1.66702e-07	1.43529e-06	PHLDB1_15399	PHLDB1	15399	23187
46.7322	2.1856	0.829583	2.63458	0.00842426	0.0231422	ZNF783_15328	ZNF783	15328	100289678
3844.6	1.17782	0.277081	4.25081	2.12996e-05	0.00011727	WDR1_15416	WDR1	15416	9948
28.5306	-4.3419	1.227	-3.53864	0.00040219	0.00162117	NUDT7_15454	NUDT7	15454	283927
47.3581	-1.4749	0.635672	-2.32022	0.0203291	0.0491055	S100A16_15424	S100A16	15424	140576
296.954	-1.56777	0.438749	-3.57327	0.000352544	0.00144004	THOP1_15462	THOP1	15462	7064
727.169	-1.42311	0.213162	-6.67616	2.4528e-11	4.03742e-10	ADIPOR2_15469	ADIPOR2	15469	79602
13.5399	-6.82401	2.08561	-3.27195	0.00106807	0.00382556	NEDD4L_15485	NEDD4L	15485	23327
65.4382	1.79365	0.466059	3.84855	0.000118818	0.00055274	UQCC3_15483	UQCC3	15483	790955
668.519	-1.23155	0.27097	-4.54498	5.49411e-06	3.42815e-05	C18orf25_15420	C18orf25	15420	147339
31.9472	-2.76375	1.02299	-2.70164	0.00689991	0.0194989	CBLC_15458	CBLC	15458	23624
24.0937	-7.65518	1.52252	-5.02798	4.95682e-07	3.87749e-06	AP1M2_15493	AP1M2	15493	10053
3150.31	2.57405	0.22337	11.5237	1.00203e-30	1.25211e-28	MCC_15481	MCC	15481	4163
151.629	1.40061	0.457126	3.06395	0.00218432	0.0071652	SPSB3_15501	SPSB3	15501	90864
4068.52	2.55327	0.440532	5.79589	6.79609e-09	7.48352e-08	LY6K_15456	LY6K	15456	54742
167.965	-1.35559	0.412628	-3.28526	0.00101888	0.00366859	FAM118B_15472	FAM118B	15472	79607
54.0858	-5.06707	1.2192	-4.15606	3.23779e-05	0.000170308	PARPBP_15489	PARPBP	15489	55010
609.518	1.06585	0.215989	4.93474	8.02559e-07	6.01605e-06	ZBTB7A_15421	ZBTB7A	15421	51341
235.482	-2.28752	0.419111	-5.45802	4.81464e-08	4.55773e-07	TGDS_15528	TGDS	15528	23483
449.771	-3.36254	0.523324	-6.42536	1.31558e-10	1.94295e-09	CAND1_15517	CAND1	15517	55832
50.7509	1.90594	0.638617	2.98447	0.00284068	0.00901729	SLC38A7_15567	SLC38A7	15567	55238
13.608	-6.83137	1.78289	-3.83163	0.000127298	0.000587814	ORC5_15526	ORC5	15526	5001
5548.48	2.67064	0.247536	10.7889	3.88451e-27	3.84968e-25	CD63_15546	CD63	15546	967
475.379	1.3451	0.365886	3.67628	0.000236663	0.00101375	DGCR6_15534	DGCR6	15534	8214
22.473	2.24303	0.759294	2.9541	0.00313582	0.0098238	PCDHB9_15544	PCDHB9	15544	56127
2177.12	1.81623	0.312458	5.81272	6.14669e-09	6.78402e-08	CAVIN3_15553	CAVIN3	15553	112464
162.972	-2.5314	0.366961	-6.89829	5.2634e-12	9.59836e-11	FHL1_15573	FHL1	15573	2273
548.306	-1.60018	0.318285	-5.02752	4.96867e-07	3.88464e-06	IP6K2_15531	IP6K2	15531	51447
57.7916	2.15543	0.565762	3.80979	0.000139084	0.000634691	DERL2_15562	DERL2	15562	51009
6.61792	-5.7906	1.99593	-2.9012	0.00371739	0.0114192	B3GNTL1_15589	B3GNTL1	15589	146712
13.076	3.41761	1.11764	3.05788	0.00222911	0.007295	GABRP_15538	GABRP	15538	2568
47.0446	-2.72851	0.979007	-2.78701	0.00531961	0.0155561	PEX3_15508	PEX3	15508	8504
21.1515	2.01574	0.755713	2.66733	0.00764564	0.0212798	HHAT_15577	HHAT	15577	55733
3382.79	1.0876	0.368375	2.95244	0.00315277	0.00987043	EMC3_15514	EMC3	15514	55831
4432.83	1.38848	0.380921	3.64505	0.000267339	0.00112857	COPRS_15522	COPRS	15522	55352
75.1192	2.26014	0.608933	3.71163	0.000205928	0.000895094	AGER_15543	AGER	15543	177
124.45	-1.54009	0.518933	-2.9678	0.00299942	0.00946698	RXRB_15530	RXRB	15530	6257
1422.59	1.92114	0.209468	9.17151	4.66423e-20	2.27976e-18	THNSL2_15598	THNSL2	15598	55258
9.18887	-6.26466	1.84197	-3.40106	0.000671252	0.00254107	SFR1_15519	SFR1	15519	119392
95.6891	3.53408	0.508352	6.95204	3.60031e-12	6.70161e-11	RRAS_15541	RRAS	15541	6237
33.7852	-8.142	1.3887	-5.86303	4.54509e-09	5.14275e-08	AUNIP_15665	AUNIP	15665	79000
70.9746	-2.14931	0.574762	-3.73948	0.000184401	0.000812833	RPP25_15634	RPP25	15634	54913
61.8698	2.14779	0.494395	4.34429	1.39729e-05	8.01238e-05	IDUA_15623	IDUA	15623	3425
223.239	-1.99167	0.43286	-4.60119	4.20093e-06	2.69017e-05	HINT2_15614	HINT2	15614	84681
578.278	-1.3811	0.369794	-3.7348	0.000187868	0.000826342	WWC2_15670	WWC2	15670	80014
133.704	2.07554	0.358999	5.78146	7.40552e-09	8.08028e-08	POLR3A_15678	POLR3A	15678	11128
94.5942	-2.3301	0.399751	-5.82887	5.58029e-09	6.1874e-08	CRY1_15619	CRY1	15619	1407
5668.45	2.35554	0.165651	14.2199	6.8952e-46	2.20187e-43	MKNK2_15676	MKNK2	15676	2872
27.6322	-7.85307	1.50782	-5.20823	1.90646e-07	1.62298e-06	TIMM23B_15627	TIMM23B	15627	100652748
22.6785	-7.56802	1.80744	-4.18714	2.82487e-05	0.000150961	RMI1_15666	RMI1	15666	80010
190.003	-1.62913	0.378755	-4.30128	1.69815e-05	9.55457e-05	C10orf88_15664	C10orf88	15664	80007
566.388	1.613	0.221204	7.29193	3.05553e-13	6.58291e-12	AKT3_15615	AKT3	15615	10000
703.421	1.97986	0.252309	7.84698	4.26188e-15	1.14688e-13	PTPRE_15653	PTPRE	15653	5791
344.676	2.11523	0.30593	6.9141	4.70859e-12	8.65249e-11	TRIM41_15692	TRIM41	15692	90933
41.2595	2.11049	0.671261	3.14407	0.00166614	0.00565613	FAM43A_15613	FAM43A	15613	131583
44.3166	-7.56595	1.39349	-5.4295	5.65109e-08	5.28686e-07	FOCAD_15639	FOCAD	15639	54914
123.497	1.64179	0.449053	3.65612	0.000256057	0.00108541	CBX8_15659	CBX8	15659	57332
24.836	-4.74928	1.34387	-3.53403	0.000409278	0.00164513	OPLAH_15677	OPLAH	15677	26873
16.7305	-4.12111	1.60005	-2.57562	0.0100061	0.0268561	ZNF552_15667	ZNF552	15667	79818
10.6189	-6.47291	1.7917	-3.61272	0.000303007	0.00126099	PCSK4_15675	PCSK4	15675	54760
48.7054	3.68223	0.747933	4.9232	8.51392e-07	6.34241e-06	KIF16B_15695	KIF16B	15695	55614
63.2917	-2.47573	1.01787	-2.43226	0.0150049	0.0379414	JTB_15703	JTB	15703	10899
12.0303	-6.65275	1.68951	-3.93768	8.22743e-05	0.000397941	PPIH_15727	PPIH	15727	10465
441.082	1.54332	0.247474	6.2363	4.48041e-10	6.02842e-09	BRF1_15718	BRF1	15718	677
134.233	1.93438	0.345781	5.59422	2.21618e-08	2.23327e-07	GRAMD1A_15736	GRAMD1A	15736	57655
66.6721	2.16001	0.592427	3.64604	0.000266313	0.00112557	D2HGDH_15780	D2HGDH	15780	728294
289.416	1.05936	0.339326	3.12196	0.00179654	0.00603608	TRIM5_15790	TRIM5	15790	85363
141.187	1.2701	0.473002	2.68518	0.00724905	0.0203375	FAM219B_15714	FAM219B	15714	57184
3553.85	1.48631	0.256081	5.80406	6.47297e-09	7.13864e-08	YWHAB_15704	YWHAB	15704	7529
17.3567	-3.54461	1.46478	-2.4199	0.0155249	0.0390295	CPS1_15784	CPS1	15784	1373
171.67	-1.56625	0.435326	-3.59789	0.000320813	0.00132436	NEK4_15738	NEK4	15738	6787
700.011	1.05192	0.236664	4.4448	8.79721e-06	5.25201e-05	OSBPL3_15756	OSBPL3	15756	26031
227.659	1.25933	0.359056	3.50733	0.000452629	0.00179726	GPRC5C_15763	GPRC5C	15763	55890
18.4622	-7.27128	1.57935	-4.60398	4.14487e-06	2.6602e-05	PIBF1_15726	PIBF1	15726	10464
27.9282	-7.86772	1.42381	-5.52583	3.27925e-08	3.18829e-07	RAP1B_15746	RAP1B	15746	5908
110.36	-1.21817	0.445972	-2.73149	0.00630486	0.0180552	SLC35E3_15761	SLC35E3	15761	55508
58.4007	-4.44035	1.13382	-3.91627	8.99301e-05	0.000429477	DYNLT1_15715	DYNLT1	15715	6993
264.968	1.00489	0.275089	3.65295	0.000259242	0.00109794	YWHAH_15705	YWHAH	15705	7533
96.1975	-2.1384	0.662908	-3.22579	0.00125627	0.00441924	SH2B1_15741	SH2B1	15741	25970
101.635	2.86318	0.439527	6.51423	7.30643e-11	1.12053e-09	SLC16A13_15766	SLC16A13	15766	201232
1942.97	1.14256	0.335752	3.403	0.000666502	0.00252641	THRAP3_15811	THRAP3	15811	9967
244.804	2.71657	0.303533	8.94984	3.55993e-19	1.55019e-17	VPS39_15849	VPS39	15849	23339
117.174	-2.1391	0.578813	-3.69566	0.000219313	0.000947256	ZNF398_15876	ZNF398	15876	57541
564.864	1.42366	0.244567	5.82113	5.84521e-09	6.4612e-08	CD151_15809	CD151	15809	977
16304	1.96031	0.272788	7.18619	6.66258e-13	1.37362e-11	MMP14_15865	MMP14	15865	4323
54.0715	2.84163	0.546198	5.20256	1.96563e-07	1.66939e-06	ARL10_15800	ARL10	15800	285598
706.116	-3.35186	0.470092	-7.13021	1.00218e-12	2.00575e-11	MED14_15862	MED14	15862	9282
88.4434	-1.55559	0.616328	-2.52397	0.0116039	0.0305121	KRTCAP3_15871	KRTCAP3	15871	200634
245.851	-1.02082	0.341749	-2.98706	0.00281675	0.008957	ISYNA1_15805	ISYNA1	15805	51477
216.491	-2.00193	0.402237	-4.977	6.45773e-07	4.93342e-06	ARV1_15842	ARV1	15842	64801
120.666	-5.32146	2.00218	-2.65783	0.00786445	0.021817	EIF2AK1_15860	EIF2AK1	15860	5610
548.094	2.46884	0.273757	9.01838	1.90886e-19	8.65308e-18	ACIN1_15795	ACIN1	15795	22985
169.351	1.18927	0.414814	2.867	0.00414381	0.0125599	ATP9A_15812	ATP9A	15812	10079
154.286	-1.4741	0.470681	-3.13185	0.00173709	0.00586239	ZBTB25_15850	ZBTB25	15850	7597
57.3927	2.78494	0.66394	4.19457	2.73387e-05	0.000146863	RNF113A_15858	RNF113A	15858	7737
18.0631	2.38955	0.893918	2.67312	0.00751488	0.0209646	HS3ST1_15819	HS3ST1	15819	9957
1505.34	1.464	0.194525	7.526	5.23202e-14	1.25098e-12	FRMD6_15845	FRMD6	15845	122786
5582.17	1.13383	0.252688	4.48709	7.22028e-06	4.38712e-05	MYO6_15863	MYO6	15863	4646
40.385	-2.85067	0.955413	-2.98371	0.00284778	0.00903768	CASP1_15797	CASP1	15797	834
2115.62	1.90422	0.389589	4.88777	1.01987e-06	7.46586e-06	POLD2_15813	POLD2	15813	5425
51.9296	1.3866	0.494585	2.80355	0.00505433	0.0148772	TPRG1L_15851	TPRG1L	15851	127262
5759.06	1.29528	0.20547	6.304	2.90062e-10	4.05976e-09	PERP_15804	PERP	15804	64065
4.88618	-5.35197	2.20469	-2.42754	0.0152015	0.0383306	PARP8_15823	PARP8	15823	79668
81.1307	2.82777	0.482717	5.85803	4.684e-09	5.28331e-08	GOLGA7B_15926	GOLGA7B	15926	401647
33.8638	-3.61564	1.31412	-2.75138	0.00593444	0.0170863	PIGH_15957	PIGH	15957	5283
9.40344	-6.29758	1.83649	-3.42913	0.000605512	0.00232218	AP4B1_15946	AP4B1	15946	10717
182.502	1.03621	0.309835	3.3444	0.000824611	0.00304384	TEX2_15987	TEX2	15987	55852
319.999	-2.92871	0.480142	-6.09967	1.06288e-09	1.3293e-08	NUP155_15903	NUP155	15903	9631
43.2952	2.52342	0.688238	3.6665	0.000245892	0.00104975	ARL2-SNX15_15929	ARL2-SNX15	15929	100528018
78.6466	-2.11291	0.611837	-3.45338	0.000553602	0.00215065	POLD1_15953	POLD1	15953	5424
17.0891	-3.49905	1.419	-2.46585	0.0136687	0.035075	EXTL2_15960	EXTL2	15960	2135
86.7357	-2.60403	0.523614	-4.97319	6.58617e-07	5.02887e-06	ALDH1B1_15889	ALDH1B1	15889	219
43.8237	-4.18189	1.23384	-3.38933	0.000700625	0.00263767	TYW5_15971	TYW5	15971	129450
93.8931	-1.42771	0.562135	-2.5398	0.0110915	0.0293688	KLHL11_15958	KLHL11	15958	55175
31.8172	-2.57147	1.04215	-2.46747	0.013607	0.0349477	TULP3_15944	TULP3	15944	7289
70.8471	1.43984	0.576435	2.49784	0.0124954	0.0324251	KDM4A_15975	KDM4A	15975	9682
83.1486	1.87914	0.591882	3.17486	0.0014991	0.005161	ZFYVE1_15983	ZFYVE1	15983	53349
909.377	-1.42215	0.341551	-4.1638	3.1299e-05	0.000165416	CORO1C_16012	CORO1C	16012	23603
33.57	-3.38218	1.34492	-2.51478	0.0119106	0.0311655	ASAH2B_16036	ASAH2B	16036	653308
221.086	2.05739	0.364014	5.65195	1.5864e-08	1.64039e-07	IQCE_16044	IQCE	16044	23288
106.749	-3.83171	0.925674	-4.13937	3.48262e-05	0.00018185	ERP44_16062	ERP44	16062	23071
352.313	2.78211	0.309429	8.99112	2.44733e-19	1.0888e-17	PRSS12_15990	PRSS12	15990	8492
1226.65	1.70514	0.173739	9.81438	9.76343e-23	6.18064e-21	FAM193B_16008	FAM193B	16008	54540
186.902	2.3435	0.351554	6.66611	2.6268e-11	4.29922e-10	HECW1_16060	HECW1	16060	23072
10.9565	-6.51862	1.77868	-3.66487	0.000247463	0.00105552	UTY_16087	UTY	16087	7404
183.982	-1.13952	0.409772	-2.78087	0.00542131	0.0158085	ITFG2_15995	ITFG2	15995	55846
97.2357	-1.07382	0.39197	-2.73954	0.00615258	0.0176578	RPS14_16014	RPS14	16014	6208
367.804	-1.06764	0.401223	-2.66096	0.00779189	0.0216534	EIF3F_16037	EIF3F	16037	8665
281.696	-1.22518	0.391399	-3.13025	0.0017466	0.00588893	RBMX2_16056	RBMX2	16056	51634
402.971	-3.32567	0.682118	-4.8755	1.08533e-06	7.88084e-06	MAP4K3_15991	MAP4K3	15991	8491
26.135	-7.7724	1.47721	-5.26154	1.42852e-07	1.24411e-06	GPR180_16000	GPR180	16000	160897
27.9133	-7.86745	1.72559	-4.55929	5.13277e-06	3.21946e-05	ARID4A_16021	ARID4A	16021	5926
400.796	-1.10542	0.274678	-4.02443	5.71135e-05	0.000286165	CMTR1_16061	CMTR1	16061	23070
57.0572	1.40354	0.526321	2.6667	0.00766003	0.0213116	PATZ1_16007	PATZ1	16007	23598
415.937	1.28909	0.401535	3.2104	0.00132551	0.00463332	ADIRF_16033	ADIRF	16033	10974
228.707	-2.09344	0.306449	-6.83128	8.41579e-12	1.48569e-10	ATXN7L3_16052	ATXN7L3	16052	56970
75.6439	2.74703	0.604246	4.54621	5.46198e-06	3.41255e-05	ST3GAL1_16088	ST3GAL1	16088	6482
76.9797	-1.79101	0.478052	-3.74646	0.000179345	0.000793671	DLL1_16019	DLL1	16019	28514
4266.29	2.53646	0.222453	11.4022	4.07533e-30	4.92122e-28	MYH10_16077	MYH10	16077	4628
701.666	1.27783	0.296321	4.31233	1.61543e-05	9.12846e-05	SWAP70_16065	SWAP70	16065	23075
41.6728	-4.45068	1.19289	-3.73102	0.000190709	0.000837045	FANCD2_16084	FANCD2	16084	2177
5.41149	-5.50094	2.23233	-2.46421	0.0137314	0.0352169	FKBP7_16166	FKBP7	16166	51661
81.6325	-9.41552	1.48023	-6.36086	2.0063e-10	2.8773e-09	ZNF500_16120	ZNF500	16120	26048
24.5178	-1.7835	0.717332	-2.4863	0.0129079	0.0333668	RAB30_16135	RAB30	16135	27314
186.024	-1.77107	0.39651	-4.46664	7.94562e-06	4.78536e-05	BYSL_16106	BYSL	16106	705
234.245	-1.23459	0.32505	-3.79815	0.000145778	0.00066282	TMEM147_16151	TMEM147	16151	10430
91.5096	1.77819	0.375705	4.73295	2.21275e-06	1.50271e-05	LRRC23_16169	LRRC23	16169	10233
7459	2.57215	0.314417	8.1807	2.82208e-16	8.75881e-15	AXL_16141	AXL	16141	558
477.744	1.58999	0.331258	4.79985	1.58785e-06	1.10872e-05	MFAP3L_16121	MFAP3L	16121	9848
455.064	-1.84572	0.379748	-4.86036	1.1717e-06	8.44824e-06	NUP210_16139	NUP210	16139	23225
11.1465	3.61691	1.32453	2.73071	0.00631974	0.0180834	EGR3_16091	EGR3	16091	1960
1386.63	1.63812	0.295282	5.54765	2.89542e-08	2.84396e-07	TMEM9_16165	TMEM9	16165	252839
498.805	-1.64967	0.425591	-3.87619	0.000106106	0.000499426	ZNF562_16136	ZNF562	16136	54811
555.336	-4.15527	0.411838	-10.0896	6.14293e-24	4.39173e-22	MGME1_16126	MGME1	16126	92667
911.87	-1.25225	0.265228	-4.72141	2.34217e-06	1.5846e-05	SEPTIN2_16163	SEPTIN2	16163	4735
21.2552	-7.4741	1.50031	-4.9817	6.30278e-07	4.82017e-06	ZNF45_16177	ZNF45	16177	7596
326.941	1.08478	0.307654	3.52597	0.000421936	0.00169269	IRAK2_16105	IRAK2	16105	3656
5.76949	-5.5926	2.07242	-2.69858	0.00696352	0.0196438	SLC7A8_16150	SLC7A8	16150	23428
159.379	-2.11965	0.47981	-4.41769	9.97615e-06	5.90433e-05	ABRAXAS1_16175	ABRAXAS1	16175	84142
129.193	-1.0774	0.378343	-2.84767	0.00440405	0.0132495	PI4K2B_16238	PI4K2B	16238	55300
7.88977	-6.04462	1.90266	-3.17693	0.0014884	0.00512788	ARMC10_16255	ARMC10	16255	83787
4.98779	-5.38291	2.22838	-2.41562	0.0157085	0.0394222	ANKH_16229	ANKH	16229	56172
11.8766	-6.63364	1.91864	-3.45747	0.000545267	0.00212114	THSD7B_16199	THSD7B	16199	80731
35.6208	2.25231	0.629691	3.57686	0.000347752	0.00142411	PLEKHF1_16218	PLEKHF1	16218	79156
84.3186	-1.39597	0.584145	-2.38977	0.0168591	0.0418419	ARF6_16243	ARF6	16243	382
231.612	-4.20183	0.538914	-7.79685	6.34707e-15	1.67046e-13	RNF216_16260	RNF216	16260	54476
133.604	1.33016	0.396815	3.35208	0.000802064	0.00297513	LENG1_16214	LENG1	16214	79165
8645.78	-1.00107	0.24363	-4.10899	3.97401e-05	0.00020483	HIST2H4B_16248	HIST2H4B	16248	554313
69.4943	1.63933	0.615678	2.66264	0.00775309	0.021558	SAYSD1_16239	SAYSD1	16239	55776
9265.57	1.9679	0.214725	9.16476	4.96565e-20	2.41069e-18	MRPS5_16256	MRPS5	16256	64969
6.21953	-5.7016	2.41084	-2.36498	0.018031	0.044332	CEP126_16212	CEP126	16212	57562
39.0082	1.72093	0.64668	2.66118	0.00778684	0.0216435	RAB34_16266	RAB34	16266	83871
222.509	-2.99747	0.463534	-6.46656	1.00262e-10	1.50708e-09	SELENOI_16273	SELENOI	16273	85465
29.4372	-1.47578	0.637988	-2.31318	0.0207128	0.0498834	EIF3M_16207	EIF3M	16207	10480
176.579	-1.82421	0.63525	-2.87163	0.00408356	0.0124087	ZC3H7A_16233	ZC3H7A	16233	29066
6.42543	-5.74842	2.07497	-2.77036	0.00559942	0.016253	ZNF513_16203	ZNF513	16203	130557
3799.82	-1.11958	0.248678	-4.50213	6.72744e-06	4.11902e-05	PITPNB_16259	PITPNB	16259	23760
333.693	1.37939	0.391266	3.52544	0.000422779	0.0016956	CCDC113_16231	CCDC113	16231	29070
6.48308	-5.76153	2.20192	-2.61659	0.00888137	0.0241852	TBC1D8B_16267	TBC1D8B	16267	54885
174.908	-5.20405	1.58773	-3.27767	0.00104668	0.00375739	WAC_16308	WAC	16308	51322
70.0047	1.90319	0.545837	3.48673	0.000488958	0.00192502	PCNX2_16348	PCNX2	16348	80003
333.665	1.24384	0.300741	4.13593	3.53521e-05	0.000184195	NPRL3_16365	NPRL3	16365	8131
28.1284	-7.87869	1.76365	-4.46726	7.92271e-06	4.77358e-05	DDX52_16336	DDX52	16336	11056
96.3709	1.42339	0.377589	3.76967	0.000163462	0.000730169	ZNF746_16282	ZNF746	16282	155061
228.5	3.14719	0.402447	7.82013	5.27671e-15	1.39901e-13	SFXN3_16324	SFXN3	16324	81855
1804.14	1.71499	0.18434	9.3034	1.36023e-20	6.93139e-19	TMEM87B_16343	TMEM87B	16343	84910
360.684	-1.86304	0.403226	-4.62035	3.83086e-06	2.4708e-05	VPS54_16293	VPS54	16293	51542
58.5477	-8.93574	1.33418	-6.69755	2.11949e-11	3.51293e-10	MRPL1_16330	MRPL1	16330	65008
7.73567	-6.015	1.93669	-3.10581	0.00189761	0.00633564	WIPI1_16368	WIPI1	16368	55062
48.2403	-2.25712	0.605414	-3.72823	0.00019283	0.000845321	DDIAS_16376	DDIAS	16376	220042
848.024	-1.72388	0.359135	-4.80008	1.58599e-06	1.10796e-05	CTPS1_16302	CTPS1	16302	1503
49.7108	-1.96515	0.600031	-3.27509	0.00105629	0.0037843	IRAK3_16359	IRAK3	16359	11213
292.756	1.60105	0.379203	4.22215	2.41988e-05	0.000131519	LEMD3_16369	LEMD3	16369	23592
166.541	1.56912	0.430068	3.64854	0.000263732	0.00111597	NECTIN1_16399	NECTIN1	16399	5818
717.065	1.67005	0.260148	6.41963	1.36606e-10	2.01337e-09	YPEL3_16422	YPEL3	16422	83719
31.5678	-2.39006	1.01497	-2.3548	0.0185329	0.0454468	ARSJ_16411	ARSJ	16411	79642
401.426	1.48911	0.34283	4.34359	1.40171e-05	8.03454e-05	ZRANB2_16430	ZRANB2	16430	9406
16.3953	2.36594	0.985766	2.4001	0.0163904	0.0408081	TNK2_16385	TNK2	16385	10188
237.788	-2.20914	0.298628	-7.39761	1.38656e-13	3.14273e-12	DTD1_16438	DTD1	16438	92675
104.007	-4.31716	0.777415	-5.55322	2.80457e-08	2.76039e-07	PSMD8_16404	PSMD8	16404	5714
5.43502	-5.50615	2.13741	-2.57608	0.00999261	0.0268249	MOB2_16466	MOB2	16466	81532
61.9323	-2.80088	0.570014	-4.91371	8.93699e-07	6.63008e-06	DAZAP2_16393	DAZAP2	16393	9802
131.098	2.25611	0.406409	5.55133	2.8351e-08	2.78662e-07	GAK_16475	GAK	16475	2580
1403.58	1.87259	0.214303	8.73804	2.37195e-18	9.36397e-17	MLPH_16389	MLPH	16389	79083
1114.11	-1.07386	0.249479	-4.3044	1.67437e-05	9.43189e-05	EWSR1_16433	EWSR1	16433	2130
170.232	-4.03679	0.528526	-7.63783	2.2091e-14	5.51125e-13	DEGS1_16442	DEGS1	16442	8560
1822.47	1.956	0.206405	9.47652	2.62902e-21	1.41969e-19	CYTH2_16480	CYTH2	16480	9266
1902.41	1.57369	0.19747	7.96923	1.59664e-15	4.53674e-14	APH1A_16470	APH1A	16470	51107
284.167	-2.63342	0.467337	-5.63494	1.75123e-08	1.79495e-07	RPL7L1_16386	RPL7L1	16386	285855
47.7514	3.9317	0.744816	5.27875	1.30065e-07	1.14384e-06	ANTXR2_16396	ANTXR2	16396	118429
31.3828	-3.85844	1.30224	-2.96293	0.00304722	0.00958803	CEBPG_16478	CEBPG	16478	1054
8934.95	2.9763	0.166563	17.8689	2.06143e-71	1.74251e-68	PLXNB2_16429	PLXNB2	16429	23654
59.3654	-8.95566	2.68353	-3.33727	0.000846055	0.0031126	OCLN_16394	OCLN	16394	100506658
34.9863	1.86447	0.735255	2.53582	0.0112185	0.0296232	C2CD4C_16390	C2CD4C	16390	126567
85.4773	-1.56735	0.513415	-3.0528	0.00226718	0.00740348	ARHGAP26_16517	ARHGAP26	16517	23092
48.1285	-1.60397	0.53375	-3.00509	0.00265506	0.00850117	B3GNT5_16489	B3GNT5	16489	84002
278.971	1.54541	0.259855	5.94722	2.72741e-09	3.18642e-08	WWC3_16497	WWC3	16497	55841
37.2538	-8.28371	1.4763	-5.61111	2.01028e-08	2.03721e-07	SH3GLB1_16515	SH3GLB1	16515	51100
149.964	-5.17331	0.721532	-7.16989	7.50582e-13	1.53208e-11	BOLA3_16505	BOLA3	16505	388962
1926.69	2.20418	0.271513	8.11815	4.7335e-16	1.43806e-14	ALKBH5_16565	ALKBH5	16565	54890
178.898	-2.49909	0.401082	-6.23088	4.63822e-10	6.20012e-09	KIF1B_16520	KIF1B	16520	23095
126.747	-2.68752	0.650371	-4.13229	3.59167e-05	0.000186934	TTLL5_16518	TTLL5	16518	23093
158.341	2.76187	0.391011	7.06341	1.62462e-12	3.17198e-11	ADAMTS15_16525	ADAMTS15	16525	170689
671.405	-1.60754	0.580897	-2.76733	0.0056517	0.0163773	ZNF141_16543	ZNF141	16543	7700
14.834	-6.9559	1.89834	-3.6642	0.00024811	0.00105702	IL15_16560	IL15	16560	3600
547.59	1.45537	0.221561	6.56871	5.07542e-11	8.01471e-10	ZC3H13_16516	ZC3H13	16516	23091
242.533	1.94629	0.315824	6.16257	7.15725e-10	9.23246e-09	C17orf97_16568	C17orf97	16568	400566
65.5245	-2.90204	0.994338	-2.91856	0.00351649	0.0108624	COQ2_16495	COQ2	16495	27235
967.952	2.08474	0.213196	9.77852	1.39235e-22	8.69918e-21	GPX1_16566	GPX1	16566	2876
492.589	1.87138	0.423632	4.41746	9.9869e-06	5.90827e-05	SLC39A4_16539	SLC39A4	16539	55630
271.372	-2.6343	0.395584	-6.65927	2.75197e-11	4.48873e-10	IFT52_16512	IFT52	16512	51098
222.213	1.20553	0.419942	2.8707	0.0040957	0.0124403	MELTF_16546	MELTF	16546	4241
13.5739	-6.82741	1.67488	-4.07634	4.57492e-05	0.000233458	METTL22_16483	METTL22	16483	79091
44.2411	-2.00153	0.756424	-2.64605	0.00814378	0.0224532	SIPA1L3_16519	SIPA1L3	16519	23094
44.6982	2.07856	0.62074	3.34852	0.000812441	0.00300974	SP6_16536	SP6	16536	80320
184.016	-4.11483	0.549742	-7.48502	7.15374e-14	1.67973e-12	BRIP1_16491	BRIP1	16491	64979
301.742	-1.07744	0.263877	-4.08312	4.44353e-05	0.000226994	ELK1_16569	ELK1	16569	2002
64.9957	3.37431	0.57713	5.8467	5.01426e-09	5.63369e-08	CRYBG2_16659	CRYBG2	16659	55057
162.18	-2.40834	0.983679	-2.4483	0.0143531	0.0365504	ZNF302_16576	ZNF302	16576	55900
255.245	-1.26405	0.399335	-3.16538	0.0015488	0.00531555	TFB2M_16613	TFB2M	16613	64216
397.671	-11.6995	2.25132	-5.1967	2.02854e-07	1.71471e-06	PPP2R2A_16651	PPP2R2A	16651	5520
163.08	-3.28985	0.984185	-3.34271	0.000829633	0.0030608	DEPDC1_16570	DEPDC1	16570	55635
329.147	-1.22563	0.461709	-2.65454	0.00794163	0.0219867	EIF4E2_16592	EIF4E2	16592	9470
140.681	-2.37221	0.63783	-3.71919	0.000199859	0.000871356	DNAJC22_16620	DNAJC22	16620	79962
14.4666	4.01766	1.24303	3.23216	0.00122858	0.00432924	ZNF852_16661	ZNF852	16661	285346
51.6633	-3.69378	1.39869	-2.64088	0.00826908	0.0227681	RBM7_16611	RBM7	16611	10179
1376.92	1.52332	0.320644	4.7508	2.0261e-06	1.38775e-05	GIT1_16627	GIT1	16627	28964
15.8365	-6.0667	1.99766	-3.0369	0.00239026	0.007757	ABCC4_16668	ABCC4	16668	10257
12.1185	-6.66374	1.75562	-3.79565	0.000147256	0.000668585	DNA2_16614	DNA2	16614	1763
139.523	4.38311	0.46833	9.35902	8.04817e-21	4.16015e-19	RORA_16631	RORA	16631	6095
324.931	1.12038	0.413696	2.70821	0.00676475	0.0191924	PPP2R3A_16653	PPP2R3A	16653	5523
24.145	3.40373	0.902076	3.77321	0.000161157	0.000721218	SLC4A11_16755	SLC4A11	16755	83959
410.624	-3.13322	0.491686	-6.37241	1.86079e-10	2.68472e-09	TRAPPC10_16745	TRAPPC10	16745	7109
163.397	-1.659	0.464049	-3.57506	0.000350147	0.00143188	DDIT3_16736	DDIT3	16736	1649
63.1562	2.97257	0.687467	4.32395	1.5326e-05	8.69807e-05	CGNL1_16682	CGNL1	16682	84952
53.6708	-2.19353	0.715521	-3.06564	0.00217205	0.00713099	NCAPD3_16724	NCAPD3	16724	23310
1825.44	2.20164	0.186986	11.7744	5.29135e-32	7.38221e-30	DOCK1_16760	DOCK1	16760	1793
758.863	-1.82991	0.346263	-5.28475	1.25879e-07	1.11179e-06	CHM_16732	CHM	16732	1121
28.2333	-7.88384	1.50735	-5.23027	1.69259e-07	1.45557e-06	SLC29A3_16722	SLC29A3	16722	55315
114.923	-2.33506	0.484546	-4.81906	1.44239e-06	1.02104e-05	ME1_16747	ME1	16747	4199
130.348	-2.0007	0.416609	-4.80234	1.56825e-06	1.0977e-05	FBXO48_16727	FBXO48	16727	554251
1175.84	1.08102	0.216756	4.98726	6.12404e-07	4.70602e-06	ACAP2_16752	ACAP2	16752	23527
79.5905	2.59497	0.495644	5.23555	1.64496e-07	1.418e-06	SIN3B_16725	SIN3B	16725	23309
838.527	1.26229	0.228418	5.52623	3.27182e-08	3.18321e-07	PLD3_16672	PLD3	16672	23646
47.5331	-1.37431	0.54849	-2.50562	0.0122237	0.0318504	DOK1_16759	DOK1	16759	420
2043.02	1.01565	0.175716	5.78007	7.46677e-09	8.14094e-08	PPP1R10_16865	PPP1R10	16865	5514
88.0577	1.24285	0.476798	2.60667	0.00914279	0.0248124	GMPS_16827	GMPS	16827	8833
388.288	-1.74803	0.453235	-3.85678	0.00011489	0.000536588	BCKDHB_16863	BCKDHB	16863	594
13.342	4.72239	1.32693	3.55887	0.00037245	0.00151232	CCDC191_16781	CCDC191	16781	57577
809.453	2.04264	0.361264	5.65415	1.56622e-08	1.62385e-07	IFFO2_16810	IFFO2	16810	126917
712.893	1.3217	0.294298	4.49102	7.08821e-06	4.31783e-05	TRMT5_16778	TRMT5	16778	57570
1120.73	1.42809	0.238148	5.99667	2.01401e-09	2.39148e-08	SKI_16797	SKI	16797	6497
97.9088	-9.67773	1.51282	-6.39714	1.58311e-10	2.30489e-09	KCTD20_16859	KCTD20	16859	222658
403.902	1.00618	0.310485	3.24067	0.00119248	0.00421579	DOCK6_16776	DOCK6	16776	57572
6.55249	-5.77511	2.03217	-2.84185	0.00448531	0.0134503	ENPP6_16784	ENPP6	16784	133121
1313.9	-1.83977	0.363291	-5.06417	4.10181e-07	3.26193e-06	ACBD5_16855	ACBD5	16855	91452
1421.35	2.11854	0.164763	12.8581	7.74135e-38	1.66035e-35	ARF3_16792	ARF3	16792	377
288.034	-2.17541	0.519788	-4.18519	2.84933e-05	0.00015216	WDR76_16828	WDR76	16828	79968
105.84	2.37238	0.459712	5.16057	2.46197e-07	2.04974e-06	ITPKC_16864	ITPKC	16864	80271
[truncated: 3,270 more rows]
