# Supplementary material for: Hypoxia Triggers TAZ Phosphorylation in Basal A Triple Negative Breast Cancer Cells
Source: Int J Mol Sci. 2022 Sep 4;23(17):10119. doi: 10.3390/ijms231710119 (PMC9456181; doi:10.3390/ijms231710119)
Supplement: Supplementary file 1 [file ijms-23-10119-s001.zip › supplementary materials/Table S3. Published YAP TAZ target genes.xlsx]

## Sheet: Sheet1
Table S3. Published YAP TAZ target genes
ABHD10
ACAT2
ADAMTS16
ADAMTS6
ADRB2
AFAP1L1
AIMP2
AJUBA
AKAP12
AMOTL2
ANKRD1
ANKRD32
ANKRD33B
ANXA3
APITD1
ARNTL2
ARSJ
ASAP1
ASB1
ATAD2
ATG3
AXL
B3GALNT2
BANF1
BASP1
BCAT1
BCS1L
BOD1
BTBD10
BUB1B
C11orf48
C11orf83
C12orf45
C12orf65
C17orf89
C1orf109
C1QBP
C4BPB
C5orf28
C9orf142
C9orf40
CASC5
CCDC137
CCDC15
CCDC85C
CCNA2
CDC25A
CDC42EP3
CDC6
CDCA4
CDCA5
CDCA8
CDH4
CDKN2AIPNL
CENPF
CENPL
CENPV
CEP152
CEP290
CEP55
CEP57
CEP57L1
CHUK
CKAP2L
CMIP
CNIH
COL12A1
CORO1C
CRIM1
CRY1
CSE1L
CSPP1
CTGF
CTNNAL1
CUTC
CYC1
CYP20A1
CYR61
DARS2
DDAH1
DDX21
DDX46
DDX47
DDX56
DEK
DIAPH3
DIS3L
DKC1
DKK1
DNAJA3
DNTTIP2
DPH5
DTYMK
DUSP14
E2F3
EDN1
EFTUD2
EID2
EIF3D
EIF3J
EIF4EBP1
EIF5A2
ENC1
ERCC6L
ERLIN1
ETS1
ETS2
EXOSC2
F3
FAM46B
FAM57A
FAM89A
FARSA
FGF5
FJX1
FLG
FOSL1
FOXF2
FST
FTSJ2
GADD45A
GADD45B
GADD45GIP1
GEMIN4
GINS1
GJA1
GLTP
GNL2
GNL3
GPATCH4
GPN3
GRPEL1
GTPBP4
HAT1
HAUS4
HBEGF
HIST1H3B
HNRNPM
HSPA14
HSPA9
HYI
ICK
IGFBP3
IL12A
ILF3
IQGAP3
IRAK1
ISG20L2
ITGB2
KATNB1
KIAA0391
KIAA1524
KIF14
KIF18B
KIF20B
KIF23
KIF2C
KLHDC4
KNTC1
LARP4
LARP4B
LAYN
LEPREL1
LIMA1
LMNB2
LRIG3
LRRC8C
LSG1
LSM3
LZIC
MAD2L1BP
MAGOHB
MALSU1
MAP3K1
MATN2
MCM3
MCM7
MED27
MED30
MEST
METAP2
METTL12
METTL13
METTL8
MIIP
MRE11A
MRPL18
MRPL21
MRPL24
MRPL46
MRPL52
MRPL9
MRRF
MTA2
MTFP1
MTG1
MTHFD1
MTPAP
MUTYH
MYBL1
MYC
NAA15
NAA25
NASP
NAT10
NCBP2
NCL
NEDD4L
NEIL2
NEURL1B
NFKB1
NMT2
NOB1
NOC3L
NOL10
NOP14
NPM3
NUDCD1
NUF2
NUP188
NUP50
NUP85
NUP88
NUP93
NXT1
ODC1
OXNAD1
PABPC4
PAK1IP1
PANK2
PAWR
PCID2
PDCD5
PHACTR1
PHF17
PHTF2
PKN3
PKP4
PLAU
PNPT1
POC1A
POLA2
POLE3
POLH
POLR1A
POLR1C
PPIF
PPME1
PPRC1
PRMT1
PRMT5
PRPF4
PSMC3IP
PSMG1
PSRC1
PSTPIP2
PTGER2
PTPLA
PTPN2
PTRH2
PTX3
RAB11FIP1
RABGEF1
RAD18
RALGPS2
RBL1
RBM22
RBM24
RCAN1
RCC1
RHEB
RND3
RNMTL1
RPF2
RPL27A
RPL3
RPP40
RPUSD2
RQCD1
RRM2
RRP1B
RRS1
RTN4IP1
RUVBL2
SAMD4A
SART3
SEH1L
SEPT11
SERPINE1
SERTAD2
SERTAD4
SET
SF3A3
SF3B3
SFXN4
SGOL1
SHMT2
SLC1A5
SLC25A32
SLC35F3
SLC41A1
SLMO1
SMC3
SMTN
SNAI2
SNAPC1
SNRPD2
SNRPF
SOAT1
SOCS2
SPATA5L1
SRBD1
SRRD
SRSF2
SRSF3
SSR3
SUV39H2
TAF5L
TBC1D2
TBC1D4
TBCE
TCOF1
TCP1
TDP1
TEAD4
THG1L
THOC1
THOC6
TIMELESS
TIMM10
TIMM8A
TK1
TMEM106C
TMEM194A
TMEM200B
TMEM201
TMEM209
TNFRSF12A
TOE1
TOP2A
TRA2B
TRDMT1
TRIM14
TRIP6
TRMT1
TRMT5
TROAP
TSEN2
TTI1
TUBB
TUBB6
TUBG1
U2AF1
UBE2E2
UBE2G2
UBR4
UCK2
URB2
USP36
USP43
USP44
UTP15
UTP20
WDR67
WDR74
WDR85
WSB2
WTIP
WWC1
WWC2
XPO5
XPO6
YOD1
ZCCHC8
ZMYND19
ZNF259
ZNF804A
ZNHIT6
ZWILCH
AREG
MYC
Gli2
VIM
