# Supplementary material for: Hypoxia Triggers TAZ Phosphorylation in Basal A Triple Negative Breast Cancer Cells
Source: Int J Mol Sci. 2022 Sep 4;23(17):10119. doi: 10.3390/ijms231710119 (PMC9456181; doi:10.3390/ijms231710119)
Supplement: Supplementary file 1 [file ijms-23-10119-s001.zip › supplementary materials/Table S4. TEAD1-4 binding genes identified by DoRothEA.xlsx]

## Sheet: Target_genes_TF_TEADs
Table S4. TEAD1-4 binding genes identified by DoRothEA in all genes in the TempoSeq whole genome library
Targets	TF
ABCA4	TEAD1
ABLIM3	TEAD1
AC002066.1	TEAD1
AC003984.1	TEAD1
AC005062.2	TEAD1
AC006076.1	TEAD1
AC006369.2	TEAD1
AC011286.1	TEAD1
AC058791.1	TEAD1
AC068138.1	TEAD1
AC073130.3	TEAD1
AC092013.1	TEAD1
ACEA_U3.1	TEAD1
ADAM12	TEAD1
ADAMTS6	TEAD1
ADAMTSL1	TEAD1
ADGRF1	TEAD1
ADGRG6	TEAD1
ADGRL2	TEAD1
ADGRL3	TEAD1
AF015262.2	TEAD1
AK5	TEAD1
AKAP2	TEAD1
AKR1E2	TEAD1
ALDH1A1	TEAD1
AMIGO2	TEAD1
AMOTL2	TEAD1
ANGPT1	TEAD1
ANKFN1	TEAD1
ANO6	TEAD1
ANXA1	TEAD1
ANXA3	TEAD1
ANXA5	TEAD1
ARHGAP18	TEAD1
ARHGAP29	TEAD1
ARHGAP32	TEAD1
ARHGAP35	TEAD1
ARHGAP42	TEAD1
ARHGEF28	TEAD1
ARNT2	TEAD1
ATP6AP1L	TEAD1
ATP6V0A2	TEAD1
ATRNL1	TEAD1
ATXN1	TEAD1
ATXN10	TEAD1
AXIN1	TEAD1
BICC1	TEAD1
BIRC2	TEAD1
BIRC5	TEAD1
BMPR1B	TEAD1
BNC2	TEAD1
BTD	TEAD1
C15ORF41	TEAD1
C1ORF143	TEAD1
C4ORF22	TEAD1
C5ORF67	TEAD1
C9ORF92	TEAD1
CACNA2D1	TEAD1
CADM2	TEAD1
CALD1	TEAD1
CAMK2D	TEAD1
CCDC171	TEAD1
CCDC80	TEAD1
CDH18	TEAD1
CDH2	TEAD1
CFL1P3	TEAD1
CHN1	TEAD1
CLIC5	TEAD1
CLIP4	TEAD1
CNOT1	TEAD1
COL11A1	TEAD1
COL8A1	TEAD1
COLGALT2	TEAD1
CTGF	TEAD1
CUBN	TEAD1
CYP24A1	TEAD1
DDX10	TEAD1
DDX60L	TEAD1
DGKB	TEAD1
DNMBP	TEAD1
DPF3	TEAD1
DPYD	TEAD1
EML1	TEAD1
EML4	TEAD1
EMP1	TEAD1
ENC1	TEAD1
EPHA4	TEAD1
EPS8	TEAD1
ERBB4	TEAD1
ERC2	TEAD1
EXOC6B	TEAD1
EXT1	TEAD1
F2RL1	TEAD1
FAM160A1	TEAD1
FAP	TEAD1
FAT4	TEAD1
FEZ2	TEAD1
FIGN	TEAD1
FLJ42969	TEAD1
FMN2	TEAD1
FRMD6	TEAD1
FSTL5	TEAD1
GALNTL6	TEAD1
GLI2	TEAD1
GLS	TEAD1
GNAT3	TEAD1
GRAMD3	TEAD1
GSG1	TEAD1
GULP1	TEAD1
HMCN1	TEAD1
HMGB1P46	TEAD1
HSD52	TEAD1
IGF2BP2	TEAD1
ILDR2	TEAD1
INPP4B	TEAD1
IQCJ	TEAD1
IRF2BP2	TEAD1
ITGA1	TEAD1
ITGB1	TEAD1
ITGB6	TEAD1
ITGBL1	TEAD1
ITSN1	TEAD1
JAZF1	TEAD1
KCNIP4	TEAD1
KIAA1462	TEAD1
KIF13A	TEAD1
KRT18P19	TEAD1
KRT18P24	TEAD1
KRT18P3	TEAD1
KTN1	TEAD1
LAMB4	TEAD1
LAMC1	TEAD1
LAMC2	TEAD1
LIFR	TEAD1
LIMCH1	TEAD1
LINC00111	TEAD1
LINC00578	TEAD1
LINC00704	TEAD1
LINC00973	TEAD1
LINC01121	TEAD1
LINC01122	TEAD1
LINC01204	TEAD1
LINC01214	TEAD1
LINC01358	TEAD1
LINC01450	TEAD1
LINC01483	TEAD1
LINC01698	TEAD1
LINC01776	TEAD1
LINC01818	TEAD1
LINC01985	TEAD1
LINC02004	TEAD1
LNX1	TEAD1
LOXL2	TEAD1
LSAMP	TEAD1
MAML2	TEAD1
MAP2	TEAD1
MAPK10	TEAD1
MATN2	TEAD1
MB21D2	TEAD1
MICU3	TEAD1
MIR100HG	TEAD1
MIR1208	TEAD1
MIR1260B	TEAD1
MIR137HG	TEAD1
MIR4654	TEAD1
MIR5702	TEAD1
MIR99AHG	TEAD1
MME	TEAD1
MSLN	TEAD1
MTHFD2L	TEAD1
MTND4P7	TEAD1
MUSK	TEAD1
MYO16	TEAD1
NAALADL2	TEAD1
NABP1	TEAD1
NAIP	TEAD1
NAV3	TEAD1
NEK10	TEAD1
NKD1	TEAD1
NMNAT2	TEAD1
NR2F2	TEAD1
NRXN3	TEAD1
NUAK1	TEAD1
OXR1	TEAD1
P3H2	TEAD1
PALLD	TEAD1
PAM	TEAD1
PARD6B	TEAD1
PAX3	TEAD1
PCNPP3	TEAD1
PDE1C	TEAD1
PDGFC	TEAD1
PDHX	TEAD1
PDLIM1	TEAD1
PHLPP1	TEAD1
PLCE1	TEAD1
PLEKHA2	TEAD1
PLEKHA7	TEAD1
PPP1R10P1	TEAD1
PPP1R1C	TEAD1
PPP3CA	TEAD1
PRICKLE2	TEAD1
PRR16	TEAD1
PRR5L	TEAD1
PRUNE2	TEAD1
PTPN14	TEAD1
PTPRQ	TEAD1
RAI14	TEAD1
RAPGEF2	TEAD1
RARB	TEAD1
RASAL2	TEAD1
RB1CC1	TEAD1
RBPMS	TEAD1
RGS6	TEAD1
RIMS2	TEAD1
RN7SL178P	TEAD1
RN7SL329P	TEAD1
RNA5SP263	TEAD1
RNA5SP38	TEAD1
RND3	TEAD1
RNU6ATAC19P	TEAD1
SAMD12	TEAD1
SASH1	TEAD1
SCHIP1	TEAD1
SDK1	TEAD1
SEMA3A	TEAD1
SEMA3D	TEAD1
SGIP1	TEAD1
SH3RF1	TEAD1
SHROOM3	TEAD1
SMURF2	TEAD1
SNAI2	TEAD1
SNX25	TEAD1
SORBS2	TEAD1
SORCS2	TEAD1
SOX2	TEAD1
SRBD1	TEAD1
SRF	TEAD1
SYBU	TEAD1
SYTL2	TEAD1
TCF7L2	TEAD1
TENM2	TEAD1
TENM3	TEAD1
TGFB2	TEAD1
THRA1/BTR	TEAD1
THSD4	TEAD1
THSD7B	TEAD1
TMEM245	TEAD1
TMEM248P1	TEAD1
TNIP1	TEAD1
TRPC4	TEAD1
TRPC6	TEAD1
U3.32	TEAD1
UACA	TEAD1
VEPH1	TEAD1
WWC2	TEAD1
Y_RNA.428	TEAD1
YAP1	TEAD1
ZNF619P1	TEAD1
A2ML1	TEAD2
ABALON	TEAD2
AC005083.1	TEAD2
AC006499.7	TEAD2
AC007395.3	TEAD2
AC008155.2	TEAD2
AC010492.5	TEAD2
AC022201.5	TEAD2
AC122136.2	TEAD2
AC156455.1	TEAD2
ACSL6	TEAD2
ACSM3	TEAD2
ADGRF3	TEAD2
ADK	TEAD2
AJUBA	TEAD2
AK4P3	TEAD2
AKR1D1	TEAD2
AMN1	TEAD2
ANKRD1	TEAD2
ANKS6	TEAD2
AP001962.3	TEAD2
AP005273.1	TEAD2
AP2S1	TEAD2
AP3B2	TEAD2
APBA2	TEAD2
APOE	TEAD2
ARHGAP42	TEAD2
ARID4A	TEAD2
ASAH1	TEAD2
ASAP3	TEAD2
ASXL1	TEAD2
ATAD2	TEAD2
ATF7IP	TEAD2
ATP2B4	TEAD2
ATP5E	TEAD2
ATP5J	TEAD2
ATP6V1A	TEAD2
ATP8B2	TEAD2
AVPI1	TEAD2
AXDND1	TEAD2
AXIN1	TEAD2
B2M	TEAD2
BCL7B	TEAD2
BEST1	TEAD2
BICDL2	TEAD2
BIRC2	TEAD2
BIRC5	TEAD2
BORCS8	TEAD2
BUD31P1	TEAD2
BZW2	TEAD2
C11ORF74	TEAD2
C12ORF43	TEAD2
C1ORF132	TEAD2
C21ORF59	TEAD2
C2CD2L	TEAD2
CANT1	TEAD2
CARD8	TEAD2
CASC3	TEAD2
CBX5	TEAD2
CCDC126	TEAD2
CCDC155	TEAD2
CD300LF	TEAD2
CDH6	TEAD2
CEACAM19	TEAD2
CENPF	TEAD2
CFAP54	TEAD2
CFI	TEAD2
CLCNKB	TEAD2
CLIP1	TEAD2
CLPB	TEAD2
CLPX	TEAD2
CNKSR3	TEAD2
COG5	TEAD2
CSMD1	TEAD2
CTDSP2	TEAD2
CTGF	TEAD2
CYBRD1	TEAD2
CYFIP2	TEAD2
CYP4A22	TEAD2
DAPK3	TEAD2
DBP	TEAD2
DDX17	TEAD2
DGCR8	TEAD2
DHRSX	TEAD2
DHX40	TEAD2
DIAPH1	TEAD2
DMKN	TEAD2
DNAJB5	TEAD2
DPAGT1	TEAD2
DPCR1	TEAD2
DPF3	TEAD2
DSTYK	TEAD2
DTNBP1	TEAD2
DUSP3	TEAD2
E2F3	TEAD2
EEF1A1P25	TEAD2
EIF3F	TEAD2
EIF3M	TEAD2
EIF4A2	TEAD2
ELF3	TEAD2
EMC3	TEAD2
EPOP	TEAD2
ERMN	TEAD2
ERN1	TEAD2
FABP3	TEAD2
FAH	TEAD2
FAM187B	TEAD2
FAM89A	TEAD2
FBLN2	TEAD2
FCRL4	TEAD2
FLNA	TEAD2
FLT3LG	TEAD2
GLI2	TEAD2
GLIPR1L1	TEAD2
GNG4	TEAD2
GNL3L	TEAD2
GORAB	TEAD2
GRM8	TEAD2
H2AFY	TEAD2
H3F3B	TEAD2
HDC	TEAD2
HHLA3	TEAD2
HIST1H4H	TEAD2
HIST1H4I	TEAD2
HLCS	TEAD2
HM13	TEAD2
HMGN2P34	TEAD2
HSD3B7	TEAD2
HSPE1P20	TEAD2
HTR5A	TEAD2
IER2	TEAD2
IGLVI	TEAD2
IPO7	TEAD2
IPPK	TEAD2
ISPD	TEAD2
KCNQ2	TEAD2
KDM5B	TEAD2
KLHL21	TEAD2
KNTC1	TEAD2
KPTN	TEAD2
KRT8P42	TEAD2
LAMB2	TEAD2
LATS2	TEAD2
LDLRAD3	TEAD2
LGALS9DP	TEAD2
LIFR	TEAD2
LILRA2	TEAD2
LIN28A	TEAD2
LINC00431	TEAD2
LINC00656	TEAD2
LINC00694	TEAD2
LINC00824	TEAD2
LINC00856	TEAD2
LINC01004	TEAD2
LINC01088	TEAD2
LINC01134	TEAD2
LINC01169	TEAD2
LINC01258	TEAD2
LINC01300	TEAD2
LINC01485	TEAD2
LINC01625	TEAD2
LINC01732	TEAD2
LOC100421166	TEAD2
LPIN1	TEAD2
LRP6	TEAD2
LRRC2	TEAD2
LRRC6	TEAD2
LRRC61	TEAD2
LSM10	TEAD2
MAD2L1BP	TEAD2
MADD	TEAD2
MAG	TEAD2
MAP1LC3B2	TEAD2
MAP1S	TEAD2
MARK3	TEAD2
MBD6	TEAD2
MCCC1	TEAD2
MEI1	TEAD2
MEMO1	TEAD2
MESTIT1_3.1	TEAD2
MIR145	TEAD2
MIR3692	TEAD2
MIR4522	TEAD2
MIR4766	TEAD2
MIR548H3	TEAD2
MIR584	TEAD2
MIR7	TEAD2
MIRLET7BHG	TEAD2
MME	TEAD2
MPZ	TEAD2
MRPS21P9	TEAD2
MSANTD4	TEAD2
MTCL1	TEAD2
MYL12A	TEAD2
MYL12B	TEAD2
MYL6	TEAD2
MYO1H	TEAD2
NAB2	TEAD2
NADK2	TEAD2
NAGLU	TEAD2
NAPEPLD	TEAD2
NDUFA4	TEAD2
NDUFAB1	TEAD2
NENF	TEAD2
NFYC	TEAD2
NKD1	TEAD2
NNMT	TEAD2
NOSIP	TEAD2
NPAS4	TEAD2
NQO2	TEAD2
NR4A3	TEAD2
NSFL1C	TEAD2
NSMAF	TEAD2
NTPCR	TEAD2
NUDT7	TEAD2
NXPH1	TEAD2
OPLAH	TEAD2
OR8F1P	TEAD2
OTX1	TEAD2
OVCH2	TEAD2
OXLD1	TEAD2
PAPSS1	TEAD2
PATJ	TEAD2
PCYOX1	TEAD2
PDE6H	TEAD2
PDK1	TEAD2
PGD	TEAD2
PICALM	TEAD2
PKP4	TEAD2
PLEKHA4	TEAD2
POC1A	TEAD2
POT1	TEAD2
POU6F2	TEAD2
PPARGC1B	TEAD2
PPP1R21	TEAD2
PPP1R42	TEAD2
PPP4R1L	TEAD2
PRKCI	TEAD2
PROSER3	TEAD2
PSMD1	TEAD2
PTPN1	TEAD2
PTRHD1	TEAD2
PYCR2	TEAD2
RARRES3	TEAD2
RBBP5	TEAD2
RBM17	TEAD2
RFC5	TEAD2
RGR	TEAD2
RGS20	TEAD2
RHBDD2	TEAD2
RHBDF1	TEAD2
RN7SL2	TEAD2
RN7SL3	TEAD2
RN7SL371P	TEAD2
RN7SL600P	TEAD2
RN7SL63P	TEAD2
RN7SL668P	TEAD2
RN7SL66P	TEAD2
RNA5SP120	TEAD2
RNF207	TEAD2
RNU1	TEAD2
RNU2	TEAD2
RNU5B	TEAD2
RNU5D	TEAD2
RP13	TEAD2
RPARP	TEAD2
RPL10P7	TEAD2
RPL21P1	TEAD2
RPL31P57	TEAD2
RPL32	TEAD2
RPS11	TEAD2
RPS19BP1	TEAD2
RPS3A	TEAD2
RPS4XP19	TEAD2
RSAD1	TEAD2
RSPH3	TEAD2
SAMD9L	TEAD2
SCAP	TEAD2
SCARA5	TEAD2
SCARNA21.2	TEAD2
SFT2D2	TEAD2
SHB	TEAD2
SKA2	TEAD2
SLC12A5	TEAD2
SLC34A1	TEAD2
SLFN12	TEAD2
SNAI2	TEAD2
SNHG20	TEAD2
SNORA42.3	TEAD2
SNRPC	TEAD2
SOX10	TEAD2
SOX2	TEAD2
SPAG7	TEAD2
SPARC	TEAD2
SPEG	TEAD2
SPG11	TEAD2
SPG20	TEAD2
SPTAN1	TEAD2
SRSF4	TEAD2
SSR3	TEAD2
STK40	TEAD2
STN1	TEAD2
STRIP1	TEAD2
SUPV3L1	TEAD2
SWI5	TEAD2
TADA1	TEAD2
TBC1D19	TEAD2
TBC1D25	TEAD2
TCTN3	TEAD2
TDP2	TEAD2
TEX9	TEAD2
TGIF2P1	TEAD2
TH2LCRR	TEAD2
THUMPD3	TEAD2
TIGAR	TEAD2
TJP1	TEAD2
TK1	TEAD2
TMEM120A	TEAD2
TMEM143	TEAD2
TMEM164	TEAD2
TMEM200B	TEAD2
TOM1L2	TEAD2
TOR1AIP2	TEAD2
TPTE2P6	TEAD2
TRAF4	TEAD2
TRIP6	TEAD2
TRMT12	TEAD2
TTF2	TEAD2
TTLL4	TEAD2
TULP2	TEAD2
TYRO3	TEAD2
U3.33	TEAD2
U4.4	TEAD2
UAP1L1	TEAD2
UBE2F	TEAD2
UBE2Q2P9	TEAD2
UBE3D	TEAD2
UBTD2	TEAD2
UPK1A	TEAD2
USP24	TEAD2
VDAC2	TEAD2
VILL	TEAD2
VIS1.1	TEAD2
VPS37B	TEAD2
VPS54	TEAD2
VWA3B	TEAD2
WDPCP	TEAD2
WDR34	TEAD2
WWC2	TEAD2
XIRP1	TEAD2
Y_RNA.153	TEAD2
Y_RNA.347	TEAD2
Y_RNA.70	TEAD2
ZBED1	TEAD2
ZBTB8OS	TEAD2
ZFYVE1	TEAD2
ZNF121	TEAD2
ZNF280D	TEAD2
ZNF609	TEAD2
ZNF861P	TEAD2
ZSCAN31	TEAD2
AXIN1	TEAD3
BIRC2	TEAD3
BIRC5	TEAD3
CTGF	TEAD3
GLI2	TEAD3
NKD1	TEAD3
SNAI2	TEAD3
SOX2	TEAD3
ABALON	TEAD4
ABCA4	TEAD4
ABCC4	TEAD4
ABLIM2	TEAD4
AC005220.3	TEAD4
AC006076.1	TEAD4
AC068138.1	TEAD4
AC074391.1	TEAD4
ADAMTSL1	TEAD4
ADGRF1	TEAD4
ADGRG6	TEAD4
ADGRL2	TEAD4
AKAP6	TEAD4
ALK	TEAD4
ANO6	TEAD4
ANTXR2	TEAD4
ANXA1	TEAD4
ANXA3	TEAD4
AP000442.4	TEAD4
APP	TEAD4
ARHGAP18	TEAD4
ARHGAP35	TEAD4
ARHGAP42	TEAD4
ARHGEF28	TEAD4
AXIN1	TEAD4
BACH2	TEAD4
BCAS1	TEAD4
BICC1	TEAD4
BIRC2	TEAD4
BIRC5	TEAD4
BMP7	TEAD4
BMPR1B	TEAD4
BRIP1	TEAD4
C8ORF37	TEAD4
CACNA2D1	TEAD4
CALD1	TEAD4
CAMKMT	TEAD4
CCDC85C	TEAD4
CCSER1	TEAD4
CDC42EP3	TEAD4
CDH18	TEAD4
CDH2	TEAD4
CITED2	TEAD4
CLIP1	TEAD4
CNKSR3	TEAD4
CREB3L2	TEAD4
CTBP2	TEAD4
CTGF	TEAD4
CTNNA2	TEAD4
CUBN	TEAD4
CYP24A1	TEAD4
DCLK1	TEAD4
DCLK2	TEAD4
DDX60L	TEAD4
DGKB	TEAD4
DNAJC6	TEAD4
DOCK9	TEAD4
DPF3	TEAD4
ENC1	TEAD4
ESYT2	TEAD4
EXT1	TEAD4
FAM160A1	TEAD4
FAM65C	TEAD4
FGFR2	TEAD4
FIGN	TEAD4
FLJ42969	TEAD4
FMN1	TEAD4
FNIP2	TEAD4
FRMD3	TEAD4
GLI2	TEAD4
GLS	TEAD4
GRAMD3	TEAD4
GULP1	TEAD4
HFE2	TEAD4
HMGN4	TEAD4
HSPG2	TEAD4
IGF2BP2	TEAD4
IMMP2L	TEAD4
INPP4B	TEAD4
IRF2BP2	TEAD4
ITGB1	TEAD4
ITGB6	TEAD4
JAZF1	TEAD4
KIF13A	TEAD4
KRT18	TEAD4
LAMA3	TEAD4
LDB2	TEAD4
LDLRAD3	TEAD4
LIMCH1	TEAD4
LINC00578	TEAD4
LINC01121	TEAD4
LINC01122	TEAD4
LINC01962	TEAD4
LINC02004	TEAD4
LINC02015	TEAD4
LINC02038	TEAD4
LOXL2	TEAD4
LSAMP	TEAD4
MAML2	TEAD4
MAP2	TEAD4
MATN2	TEAD4
MIR100HG	TEAD4
MIR1208	TEAD4
MIR1260B	TEAD4
MPZL1	TEAD4
MTCL1	TEAD4
MUSK	TEAD4
NABP1	TEAD4
NCOA3	TEAD4
NFASC	TEAD4
NKD1	TEAD4
NR2F2	TEAD4
NRXN1	TEAD4
NUAK1	TEAD4
P3H2	TEAD4
PALLD	TEAD4
PAM	TEAD4
PARD3	TEAD4
PARD6B	TEAD4
PATJ	TEAD4
PDGFC	TEAD4
PDLIM1	TEAD4
PHLPP1	TEAD4
PICALM	TEAD4
PKP4	TEAD4
PLCL1	TEAD4
PLEKHA2	TEAD4
PLEKHA7	TEAD4
PLEKHM3	TEAD4
PPP3CA	TEAD4
PRICKLE2	TEAD4
PSD3	TEAD4
PXN	TEAD4
RAB31	TEAD4
RAD23B	TEAD4
RAI14	TEAD4
RAPGEF2	TEAD4
RAPGEF6	TEAD4
RBPMS	TEAD4
RN7SL329P	TEAD4
RND3	TEAD4
RNF150	TEAD4
RNF43	TEAD4
RPH3A	TEAD4
RPSAP2	TEAD4
SASH1	TEAD4
SEMA3A	TEAD4
SH3RF1	TEAD4
SHROOM3	TEAD4
SIK3	TEAD4
SLIT3	TEAD4
SMURF2	TEAD4
SNAI2	TEAD4
SORBS2	TEAD4
SOX2	TEAD4
SPTB	TEAD4
SSUH2	TEAD4
SULF2	TEAD4
SUMO1P1	TEAD4
SYBU	TEAD4
SYT1	TEAD4
TBX4	TEAD4
TCF7L2	TEAD4
TENM2	TEAD4
TGFBI	TEAD4
THRB	TEAD4
THSD4	TEAD4
TLE1	TEAD4
TLE4	TEAD4
TMEM245	TEAD4
TPD52L1	TEAD4
TSPAN18	TEAD4
TTC28	TEAD4
UNC5C	TEAD4
VCL	TEAD4
VEPH1	TEAD4
WWC2	TEAD4
YAP1	TEAD4
ZNRF3	TEAD4
